# Supplementary material for: Unveiling Epigenetic Molecular Mechanisms in Bone Fracture Risk: Insights From 731 Immune Cells, 1400 Metabolites, and Critical Genetic Pathways
Source: Mediators Inflamm. 2026 Apr 10;2026:3846184. doi: 10.1155/mi/3846184 (PMC13067064; doi:10.1155/mi/3846184)
Supplement: Supplementary file 2 — Supporting Information 2 Table S1: Assessing MR causality between immune cells and fractures by inverse variance weighting (IVW) method. FDR (BH‐adjusted p‐value) = P× (268/Rank of p). Table S2: Assessing MR causality between Metabolites and fracturesby inverse variance weighting (IVW) method. FDR (BH‐adjusted p‐value) = P× (528/Rank of p). Table S3: Four methods of foot (except ankle) and immune cells in MR analysis. Table S4: Four methods of forea and immune cells in MR analysis. Table S5: Four methods of lower leg (including ankle) and immune cells in MR analysis. Table S6: Four methods of lumbar spine/pelvis and immune cells in MR analysis. Table S7: Four methods of neck and immune cells in MR analysis. Table S8: Four methods of ribs/sternum/thoracic spine and immune cells in MR analysis. Table S9: Four methods of shoulder/upper arm and immune cells in MR analysis. Table S10: Four methods of skull/facial bones and immune cells in MR analysis. Table S11: Four methods of wrist and immune cells in MR analysis. Table S12: Four methods of foot (except ankle) and metabolites in MR analysis. Table S13: Four methods of forea and metabolites in MR analysis. Table S14: Four methods of lower leg (including ankle) and metabolites in MR analysis. Table S15: Four methods of lumbar spine/pelvis and metabolites in MR analysis. Table S16: Four methods of neck and metabolites in MR analysis. Table S17: Four methods of ribs/sternum/thoracic spine and metabolites in MR analysis. Table S18: Four methods of shoulder/upper arm and metabolites in MR analysis. Table S19: Four methods of skull/facial bones and metabolites in MR analysis. Table S20: Four methods of wrist and metabolites in MR analysis. Table S21: Five methods of foot (except ankle) and immune cells in reverse MR analysis. Table S22: Five methods of forea and immune cells in reverse MR analysis. Table S23: Five methods of lower leg (including ankle) and immune cells in reverse MR analysis. Table S24: Five methods of lumbar [file MI-2026-3846184-s002.xlsx]

## Sheet: Table of content
Table of Content Supplemental Tables
Supplementary table 1: Assessing MR causality between immune cells and fractures by inverse variance weighting (IVW) method.FDR (BH-adjusted p-value) = p × (268 / Rank of p).
Supplementary table 2: Assessing MR causality between Metabolites and fracturesby inverse variance weighting (IVW) method. FDR (BH-adjusted p-value) = p × (528 / Rank of p).
Supplementary table 3: Four methods of foot (except ankle) and immune cells in MR analysis
Supplementary table 4: Four methods of forea and immune cells in MR analysis
Supplementary table 5: Four methods of lower leg (including ankle) and immune cells in MR analysis
Supplementary table 6: Four methods of lumbar spine/pelvis and immune cells in MR analysis
Supplementary table 7: Four methods of neck and immune cells in MR analysis
Supplementary table 8: Four methods of ribs/sternum/thoracic spine and immune cells in MR analysis
Supplementary table 9: Four methods of shoul upper arm and immune cells in MR analysis
Supplementary table 10: Four methods of skull/facial bones and immune cells in MR analysis
Supplementary table 11: Four methods of wrist and immune cells in MR analysis
Supplementary table 12: Four methods of foot (except ankle) and metabolitess in MR analysis
Supplementary table 13: Four methods of forea and metabolites in MR analysis
Supplementary table 14: Four methods of lower leg (including ankle) and metabolites in MR analysis
Supplementary table 15: Four methods of lumbar spine/pelvis and metabolites in MR analysis
Supplementary table 16: Four methods of neck and metabolites in MR analysis
Supplementary table 17: Four methods of ribs/sternum/thoracic spine and metabolites in MR analysis
Supplementary table 18: Four methods of shoul upper arm and metabolites in MR analysis
Supplementary table 19: Four methods of skull/facial bones and metabolites in MR analysis
Supplementary table 20: Four methods of wrist and metabolites in MR analysis
Supplementary table 21: Five methods of foot (except ankle) and immune cells in reverse MR analysis
Supplementary table 22: Five methods of forea and immune cells in reverse MR analysis
Supplementary table 23: Five methods of lower leg (including ankle) and immune cells in reverse MR analysis
Supplementary table 24: Five methods of lumbar spine/pelvis and immune cells in reverse MR analysis
Supplementary table 25: Five methods of neck and immune cells in reverse MR analysis
Supplementary table 26: Five methods of ribs/sternum/thoracic spine and immune cells in reverse MR analysis
Supplementary table 27: Five methods of shoul upper arm and immune cells in reverse MR analysis
Supplementary table 28: Five methods of skull/facial bones and immune cells in reverse MR analysis
Supplementary table 29: Five methods of wrist and immune cells in reverse MR analysis
Supplementary table 30: Five methods of foot (except ankle) and metabolites in reverse MR analysis
Supplementary table 31: Five methods of forea and metabolites in reverse MR analysis
Supplementary table 32: Five methods of lower leg (including ankle) and metabolites in reverse MR analysis
Supplementary table 33: Five methods of lumbar spine/pelvis and metabolites in reverse MR analysis
Supplementary table 34: Five methods of neck and metabolites in reverse MR analysis
Supplementary table 35: Five methods of ribs/sternum/thoracic spine and metabolites in reverse MR analysis
Supplementary table 36: Five methods of shoul upper arm and metabolites in reverse MR analysis
Supplementary table 37: Five methods of skull/facial bones and metabolites in reverse MR analysis
Supplementary table 38: Five methods of wrist and metabolites in reverse MR analysis
Supplementary table 39: IVW method of immune cells and metabolites in MR analysis associated with fracture of foot (except ankle)
Supplementary table 40: IVW method of immune cells and metabolites in MR analysis associated with fracture of forea
Supplementary table 41: IVW method of immune cells and metabolites in MR analysis associated with fracture of lower leg (including ankle)
Supplementary table 42: IVW method of immune cells and metabolites in MR analysis associated with fracture of lumbar spine/pelvis
Supplementary table 43: IVW method of immune cells and metabolites in MR analysis associated with fracture of neck
Supplementary table 44: IVW method of immune cells and metabolites in MR analysis associated with fracture of ribs/sternum/thoracic spine
Supplementary table 45: IVW method of immune cells and metabolites in MR analysis associated with fracture of shoul upper arm
Supplementary table 46: IVW method of immune cells and metabolites in MR analysis associated with fracture of skull/facial bones
Supplementary table 47: IVW method of immune cells and metabolites in MR analysis associated with fracture of wrist
Supplementary table 48: Metabolites as mediators of MR causation effects in immune cells and fractures.
Supplementary table 49: immune cells causally SNPs nearest genes associated with metabolites
Supplementary table 50: immune cells causally SNPs nearest genes associated with fractures
Supplementary table 51: metabolites causally SNPs nearest genes associated with fractures
Supplementary table 52: SNP nearest gene in MR analysis
Supplementary table 53: KEGG analysis of SNP-associated genes for MR of causality between immune cells and various sites of fracture (FDR < 0.05)
Supplementary table 54: GO analysis of SNP-associated genes for MR of causality between immune cells and various sites of fracture (FDR < 0.05)
Supplementary table 55: KEGG analysis of SNP-associated genes for MR of causality between metabolites and various sites of fracture (FDR < 0.05)
Supplementary table 56: GO analysis of SNP-associated genes for MR of causality between metabolites and various sites of fracture (FDR < 0.05)
Supplementary table 57: KEGG analysis of SNP-associated genes for MR of causality between immune cells and metabolites (FDR < 0.05)
Supplementary table 58: GO analysis of SNP-associated genes for MR of causality immune cells between and metabolites (FDR < 0.05)
Supplementary table 59: Summary of 6 gene eqtl data for Colocalization analysis
Supplementary table 60: Summary of 36 fracture GWAS data for Colocalization analysis
Supplementary table 61: Colocalization analysis between hub genes and fractures.
Supplementary table 62: Hub gene-related methylation sites
Supplementary table 63: Four methods of foot (except ankle) and CpG sites of hub gene in MR analysis
Supplementary table 64: Four methods of forea and CpG sites of hub gene in MR analysis
Supplementary table 65: Four methods of lower leg (including ankle) and CpG sites of hub gene in MR analysis
Supplementary table 66: Four methods of lumbar spine/pelvis and CpG sites of hub gene in MR analysis
Supplementary table 67: Four methods of neck and CpG sites of hub gene in MR analysis
Supplementary table 68: Four methods of ribs/sternum/thoracic spine and CpG sites of hub gene in MR analysis
Supplementary table 69: Four methods of shoul upper arm and CpG sites of hub gene in MR analysis
Supplementary table 70: Four methods of skull/facial bones and CpG sites of hub gene in MR analysis
Supplementary table 71: Four methods of wrist and CpG sites of hub gene in MR analysis

## Sheet: ST1
Supplementary table 1: Assessing MR causality between immune cells and fractures by inverse variance weighting (IVW) method.FDR (BH-adjusted p-value) = p × (268 / Rank of p).
Foot (except ankle)	group	β	FDR		Forea	group	β	FDR		Lower leg (including ankle)	group	β	FDR		Lumbar spine/Pelvis	group	β	FDR		Neck	group	β	FDR		Ribs/Sternum/Thoracic spine	group	β	FDR		Shoul upper arm	group	β	FDR		Skull/Facial bones	Panel	β	FDR		Wrist	group	β	FDR
CD25 on memory B cell	B cell	0.0370531	0.413163		CD24 on CD24+ CD27+	B cell	0.0697856	0.189131		IgD- CD38- %B cell	B cell	0.0679126	0.136186		CD19 on IgD- CD38dim	B cell	-0.05486	0.385817		Transitional %lymphocyte	B cell	0.119568	0.470287		IgD- CD38dim AC	B cell	-0.0951159	0.687016		FSC-A on monocyte	cDC	0.0500827	0.00493954		CD19 on IgD- CD24-	B cell	0.0747754	0.486186		BAFF-R on IgD- CD38br	B cell	-0.0554777	0.439627
CD25 on IgD+ CD24+	B cell	0.0266853	0.417393		IgD+ CD24+ %lymphocyte	B cell	0.0557544	0.184413		CD38 on CD20-	B cell	0.0422193	0.292765		CD19 on memory B cell	B cell	-0.0451641	0.419912		CD25 on naive-mature B cell	B cell	0.099461	0.473582		HLA DR on HLA DR+ CD8br	TBNK	-0.0647643	0.308974		CD39 on CD39+ CD4+	Treg	0.0386029	0.0237405		CD20- CD38- %lymphocyte	B cell	0.0554845	0.583632		CD19 on PB/PC	B cell	-0.0550479	0.559665
CD20 on sw mem	B cell	-0.0408097	0.389863		Unsw mem AC	B cell	0.0365266	0.206771		IgD- CD27- %B cell	B cell	0.0406816	0.26523		CD25 on sw mem	B cell	0.0881628	0.526059		PB/PC AC	B cell	0.0783613	0.414948		BAFF-R on CD20-	B cell	-0.0626427	0.27195		CD64 on CD14- CD16-	Monocyte	0.0826777	0.0471497		CD25 on IgD+ CD38- naive	B cell	0.0328843	0.505236		CD4+ CD8dim %lymphocyte	TBNK	-0.0433024	0.338478
CD38 on IgD+ CD38dim	B cell	-0.0412896	0.430345		IgD- CD27- %lymphocyte	B cell	0.0357294	0.255305		IgD- CD38br AC	B cell	0.0198922	0.27142		HLA DR on myeloid DC	cDC	0.0287799	0.428131		CD19 on unsw mem	B cell	-0.0787671	0.61407		CD4 on HLA DR+ CD4+	TBNK	-0.0551153	0.356624		CD33 on CD33dim HLA DR+ CD11b-	Myeloid cell	-0.0321455	0.0554948		CD19 on IgD+ CD38- naive	B cell	-0.0210451	0.648486		PDL-1 on CD14- CD16+ monocyte	Monocyte	-0.039588	0.457925
CD25 on IgD- CD27-	B cell	-0.0523084	0.404546		IgD on IgD+ CD24-	B cell	0.0337948	0.152471		CD27 on unsw mem	B cell	-0.0294192	0.294718		HLA DR on DC	cDC	0.0334533	0.452464		CD19 on IgD+ CD38br	B cell	-0.0929881	0.515113		CCR2 on CD14- CD16-	Monocyte	-0.0488657	0.358697		CD33 on CD33dim HLA DR+ CD11b+	Myeloid cell	-0.0305026	0.0644499		CD19 on naive-mature B cell	B cell	-0.0267636	0.560014		CCR2 on monocyte	cDC	-0.0381071	0.397716
CD38 on IgD+ CD38br	B cell	-0.0587834	0.39811		IgD on IgD+	B cell	0.029026	0.191037		CD27 on sw mem	B cell	-0.0357222	0.269296		CM CD8br %CD8br	Maturation stages of T cell	-0.0666455	0.45577		CD19 on IgD- CD24-	B cell	-0.109931	0.443185		CM CD8br %CD8br	Maturation stages of T cell	-0.047104	0.295261		HLA DR on DC	cDC	0.033651	0.121949		IgD- CD38dim %lymphocyte	B cell	-0.0418347	0.502907		CD45 on Mo MDSC	Myeloid cell	-0.0320209	0.37714
CD38 on IgD+ CD24-	B cell	-0.0606751	0.37614		IgD on IgD+ CD38dim	B cell	0.0280803	0.128365		BAFF-R on IgD- CD38dim	B cell	-0.0412588	0.286726		EM CD4+ %T cell	Maturation stages of T cell	-0.0430634	0.422755		CD24 on transitional	B cell	-0.189232	0.191531		Granulocyte %leukocyte	TBNK	-0.0464185	0.264175		CD8 on CD39+ CD8br	Treg	0.0465915	0.195432		Sw mem %lymphocyte	B cell	-0.0812014	0.127884		HVEM on TD CD4+	Maturation stages of T cell	-0.0319622	0.445708
CD62L- myeloid DC %DC	cDC	0.0302619	0.402335		IgD on IgD+ CD38br	B cell	0.0270702	0.210798		HLA DR on plasmacytoid DC	cDC	0.0222662	0.160032		EM CD4+ %CD4+	Maturation stages of T cell	-0.0372546	0.441627		Plasmacytoid DC AC	cDC	-0.0536328	0.56779		EM CD4+ %T cell	Maturation stages of T cell	-0.0419262	0.299568		FSC-A on myeloid DC	cDC	0.028787	0.198851		CD62L- monocyte %monocyte	cDC	-0.0411227	0.624557		Leukocyte AC	TBNK	-0.0314307	0.365238
CD11c+ CD62L- monocyte AC	cDC	-0.0335757	0.411361		IgD on transitional	B cell	0.0267082	0.182687		HLA DR on myeloid DC	cDC	0.0205606	0.273524		HVEM on CM CD4+	Maturation stages of T cell	-0.0207622	0.440296		CD86+ myeloid DC AC	cDC	-0.0672801	0.572192		CD3 on EM CD8br	Maturation stages of T cell	-0.0412266	0.297105		CX3CR1 on CD14+ CD16- monocyte	Monocyte	-0.038676	0.201282		TD CD4+ AC	Maturation stages of T cell	0.0744126	0.52256		CD28 on CD39+ activated Treg	Treg	-0.0296502	0.448386
CD4 on CD45RA+ CD4+	Maturation stages of T cell	0.0637464	0.380109		IgD on unsw mem	B cell	0.0225487	0.192855		CCR2 on myeloid DC	cDC	0.0200343	0.257313		CD14+ CD16- monocyte %monocyte	Monocyte	0.0273851	0.412212		CD80 on monocyte	cDC	-0.135559	0.229456		CD39 on granulocyte	Treg	-0.0409957	0.24648		PDL-1 on CD14- CD16-	Monocyte	-0.0370317	0.207741		CCR7 on naive CD4+	Maturation stages of T cell	0.0275698	0.682241		CD11b on Mo MDSC	Myeloid cell	-0.0236831	0.343514
CD4 on CM CD4 +	Maturation stages of T cell	0.0550318	0.42907		CD25 on CD24+ CD27+	B cell	0.0123276	0.209478		CD62L on monocyte	cDC	0.0189369	0.271956		CD33br HLA DR+ CD14dim AC	Myeloid cell	-0.0272945	0.434366		Naive CD4+ %T cell	Maturation stages of T cell	0.0764331	0.543456		CD27 on unsw mem	B cell	-0.0382575	0.358687		CD8dim AC	TBNK	0.0317253	0.210031		EM CD8br %T cell	Maturation stages of T cell	-0.0363595	0.506158		IgD+ %Lymphocyte	B cell	-0.0233468	0.42203
TD CD8br %CD8br	Maturation stages of T cell	0.0365751	0.412303		CD19 on IgD+ CD38-	B cell	-0.0160398	0.195065		CD11c+ HLA DR++ monocyte %monocyte	cDC	-0.0288788	0.243037		CD33br HLA DR+ AC	Myeloid cell	-0.025774	0.389869		CD45RA on TD CD8br	Maturation stages of T cell	0.137198	0.487579		CD11c+ CD62L- monocyte AC	cDC	-0.0377694	0.299807		CD25 on IgD+ CD38- naive	B cell	0.0283879	0.226575		CD45 on CD33dim HLA DR-	Myeloid cell	0.0472486	0.497785		CCR2 on CD14+ CD16- monocyte	Monocyte	-0.0161547	0.797031
CD45RA+ CD8br AC	Maturation stages of T cell	0.0144446	0.375733		CD19 on IgD+ CD24-	B cell	-0.0162217	0.19693		TD CD8br %CD8br	Maturation stages of T cell	0.0269963	0.269733		HLA DR on CD33dim HLA DR+ CD11b-	Myeloid cell	0.0357121	0.433361		CD33 on CD66b++ myeloid cell	Myeloid cell	-0.0545038	0.478881		CD28 on activated & secreting Treg	Treg	-0.0302726	0.283598		Activated & resting Treg AC	Treg	-0.0671447	0.231593		CD33 on basophil	Myeloid cell	0.0168573	0.633889		CD25hi CD45RA+ CD4 not Treg %T cell	Treg	-0.0161412	0.356978
HVEM on CD4+	Maturation stages of T cell	-0.0364072	0.45037		BAFF-R on IgD+ CD38- unsw mem	B cell	-0.0207967	0.18149		CD3 on TD CD4+	Maturation stages of T cell	0.0269227	0.216233		Gr MDSC AC	Myeloid cell	0.042396	0.425531		SSC-A on T cell	TBNK	0.12573	0.334281		CD39+ activated Treg %CD4 Treg	Treg	-0.0267514	0.254617		CD62L on CD62L+ myeloid DC	cDC	-0.0600773	0.239569		CD45 on CD33- HLA DR+	Myeloid cell	-0.0218289	0.4609		CD45RA+ CD8br %T cell	Maturation stages of T cell	-0.0151467	0.794843
HVEM on EM CD8br	Maturation stages of T cell	-0.0399388	0.371366		BAFF-R on IgD- CD27-	B cell	-0.0220898	0.18618		HVEM on TD CD8br	Maturation stages of T cell	0.0229705	0.288794		HLA DR on HSC	Myeloid cell	0.0847579	0.333724		FSC-A on B cell	TBNK	0.124735	0.485847		CD25 on secreting Treg	Treg	-0.026244	0.285592		CD4 Treg %CD4	Treg	0.0385635	0.253307		Lymphocyte AC	TBNK	0.0518553	0.664211		Naive CD8br %CD8br	Maturation stages of T cell	-0.0138322	0.445173
CD3 on EM CD8br	Maturation stages of T cell	-0.0505721	0.452093		Unsw mem %B cell	B cell	-0.0262425	0.225012		CD3 on EM CD4+	Maturation stages of T cell	0.0226977	0.267033		DN (CD4-CD8-) NKT AC	TBNK	-0.106632	0.440009		DN (CD4-CD8-) NKT %lymphocyte	TBNK	0.11115	0.543245		CD39 on monocyte	Treg	-0.0260479	0.195005		CD39+ secreting Treg AC	Treg	0.027023	0.263281		CD45 on HLA DR+ CD4+	TBNK	0.0430847	0.492239		CD28+ CD45RA+ CD8dim AC	Treg	-0.00681339	0.626561
CX3CR1 on CD14+ CD16+ monocyte	Monocyte	-0.031611	0.385504		CD20 on B cell	B cell	-0.0337899	0.196109		CD4RA on TD CD4+	Maturation stages of T cell	0.0170207	0.24975		CD8 on NKT	TBNK	-0.0578212	0.441458		DN (CD4-CD8-) NKT %T cell	TBNK	0.101682	0.528506		IgD+ CD38dim %lymphocyte	B cell	-0.01972	0.307856		HLA DR+ CD8br %T cell	TBNK	0.0255978	0.268606		CD3- lymphocyte %leukocyte	TBNK	-0.0423195	0.63671		Activated & secreting Treg AC	Treg	0.0116263	0.332846
CX3CR1 on CD14+ CD16- monocyte	Monocyte	-0.0471691	0.437733		CD80 on myeloid DC	cDC	0.0412723	0.0460744		HVEM on TD CD4+	Maturation stages of T cell	-0.0218609	0.270257		SSC-A on CD4+	TBNK	-0.0494851	0.464611		SSC-A on HLA DR+ CD8br	TBNK	0.0917554	0.602242		CD64 on CD14+ CD16- monocyte	Monocyte	-0.0166397	0.251633		CD14 on Mo MDSC	Myeloid cell	-0.0235003	0.272602		CD45 on CD4+	TBNK	-0.100542	0.697578		CD28+ CD45RA- CD8br %T cell	Treg	0.0127271	0.377261
CX3CR1 on monocyte	Monocyte	-0.0537057	0.401639		CD80 on monocyte	cDC	0.0325254	0.190015		CD45RA- CD4+ %CD4+	Maturation stages of T cell	-0.0246997	0.265358		NK %lymphocyte	TBNK	-0.0366692	0.462753		HLA DR+ T cell%T cell	TBNK	0.0486	0.428111		CD45RA+ CD8br %T cell	Maturation stages of T cell	0.0144319	0.286913		CD33 on CD66b++ myeloid cell	Myeloid cell	-0.0214872	0.285581		CD28 on CD45RA+ CD4+	Treg	0.0566875	0.663835		IgD+ CD38dim AC	B cell	0.0155114	0.348448
CD11b on CD33dim HLA DR-	Myeloid cell	0.0326819	0.41933		HLA DR on DC	cDC	0.0297865	0.116815		CD45RA on naive CD8br	Maturation stages of T cell	-0.0256232	0.252344		CD16-CD56 on HLA DR+ NK	TBNK	-0.0275683	0.417826		SSC-A on HLA DR+ CD4+	TBNK	-0.0943066	0.513726		HLA DR on plasmacytoid DC	cDC	0.0232495	0.346995		HLA DR on plasmacytoid DC	cDC	0.0225343	0.285972		CD28 on CD28+ CD45RA+ CD8br	Treg	0.0566149	0.469983		CD86+ myeloid DC %DC	cDC	0.0159825	0.346799
CD33- HLA DR- AC	Myeloid cell	-0.0485942	0.452194		HLA DR on myeloid DC	cDC	0.02183	0.225395		CM DN (CD4-CD8-) %T cell	Maturation stages of T cell	-0.0357948	0.255722		CD8dim AC	TBNK	0.0325515	0.412293		HLA DR+ NK %CD3- lymphocyte	TBNK	-0.0975073	0.566898		CD8dim AC	TBNK	0.0268631	0.358374		T cell AC	TBNK	0.0464796	0.291415		Secreting Treg AC	Treg	0.0164591	0.529091		HLA DR+ CD4+ AC	TBNK	0.0191604	0.351894
CD3 on HLA DR+ CD4+	TBNK	-0.0470159	0.431438		CD80 on granulocyte	cDC	-0.024871	0.224187		CM CD8br AC	Maturation stages of T cell	-0.0477285	0.163686		CD8dim NKT AC	TBNK	0.0435929	0.432188		CD45 on lymphocyte	TBNK	-0.149396	0.235334		CD39+ resting Treg AC	Treg	0.0272049	0.280882		CX3CR1 on monocyte	Monocyte	-0.0359329	0.29348							EM CD8br AC	Maturation stages of T cell	0.0209775	0.366517
Leukocyte AC	TBNK	-0.0510261	0.398717		CD11c+ CD62L- monocyte AC	cDC	-0.026794	0.228741		CD16+ monocyte %monocyte	Monocyte	-0.036441	0.297299		FSC-A on CD14+ monocyte	TBNK	0.0462859	0.431949		CD25 on CD28+ CD4+	Treg	0.274651	0.564482		CD38 on CD3- CD19-	B cell	0.0354945	0.355964		CD45 on T cell	TBNK	-0.0371604	0.294846							CD25 on IgD+ CD38- naive	B cell	0.0211179	0.347637
CD8br %leukocyte	TBNK	-0.0659293	0.404408		CD62L- HLA DR++ monocyte AC	cDC	-0.058163	0.187882		CD14 on CD14+ CD16- monocyte	Monocyte	-0.0496706	0.219024		Lymphocyte AC	TBNK	0.082199	0.384564		CD3 on CD4 Treg	Treg	0.129199	0.387879		HLA DR on CD14+ monocyte	Monocyte	0.0360849	0.346289		CD33 on basophil	Myeloid cell	-0.0142017	0.29779							CD3 on HLA DR+ T cell	TBNK	0.0250961	0.330759
Activated & secreting Treg AC	Treg	0.0138873	0.426185		CM CD8br %CD8br	Maturation stages of T cell	0.0323465	0.228752		CD11b on CD33dim HLA DR-	Myeloid cell	0.0247757	0.285069		T cell AC	TBNK	0.0949648	0.380691		CD28 on CD39+ CD8br	Treg	0.0542822	0.497167		HLA DR on DC	cDC	0.0378688	0.294127		IgD on unsw mem	B cell	0.0312098	0.297855							CD3 on CD8br	Treg	0.0253843	0.360578
CD28- CD8dim %CD8dim	Treg	-0.0160721	0.377089		CD64 on CD14- CD16-	Monocyte	0.0558317	0.126731		CD45 on Im MDSC	Myeloid cell	0.0175775	0.267699		CD127 on CD28+ DN (CD4-CD8-)	Treg	-0.0502441	0.438607		CD25hi CD45RA- CD4 not Treg %T cell	Treg	-0.055485	0.558358		CD38 on IgD+ CD38br	B cell	0.0402579	0.369625		CD38 on IgD- CD38br	B cell	0.016631	0.299756							CD33br HLA DR+ CD14- %CD33br HLA DR+	Myeloid cell	0.0265764	0.377815
CD3 on T cell	Treg	-0.0268382	0.357373		CD64 on CD14- CD16+ monocyte	Monocyte	0.0440666	0.232387		CD14 on Mo MDSC	Myeloid cell	0.015248	0.277151		CD3 on CD4+	Treg	-0.0371208	0.409909		CD28 on CD4+	Treg	-0.0714153	0.516624		CD62L- DC %DC	cDC	0.0404944	0.328552		CD62L- monocyte AC	cDC	-0.0269897	0.302257							HLA DR+ CD8br %lymphocyte	TBNK	0.0269492	0.343739
CD3 on CD39+ secreting Treg	Treg	-0.0412807	0.415392		CD40 on CD14+ CD16- monocyte	Monocyte	0.0259101	0.180606		CD33br HLA DR+ AC	Myeloid cell	0.0117823	0.283813		CD4 on secreting Treg	Treg	-0.0320322	0.465359		CD4 on CD28+ CD4+	Treg	-0.0996189	0.444863		HLA DR on CD33- HLA DR+	Myeloid cell	0.0407869	0.482611		CD24 on memory B cell	B cell	0.0264924	0.303507							CD80 on myeloid DC	cDC	0.0272883	0.334885
CD127 on CD8br	Treg	-0.0652545	0.413933		HLA DR on CD14+ CD16- monocyte	Monocyte	0.024374	0.188834		CD33 on basophil	Myeloid cell	-0.0122248	0.258987		CD39+ resting Treg % CD4 Treg	Treg	0.0258075	0.382754		CD127 on T cell	Treg	-0.122877	0.4595		CD8 on TD CD8br	Maturation stages of T cell	0.041432	0.35184		CD45 on CD14+ monocyte	TBNK	0.0323887	0.344345							CD62L- CD86+ myeloid DC %DC	cDC	0.0312624	0.359803
					HLA DR on CD14+ monocyte	Monocyte	0.0221001	0.228676		CD33 on CD33br HLA DR+ CD14dim	Myeloid cell	-0.0144411	0.241679		CD39 on CD39+ CD4+	Treg	0.0324272	0.409462		CD25 on CD39+ activated Treg	Treg	-0.146543	0.651226		CD62L- myeloid DC %DC	cDC	0.0423122	0.197513		CD33 on Gr MDSC	Myeloid cell	-0.020627	0.345635							CD28 on CD4+	Treg	0.0317392	0.645624
					CD40 on monocytes	Monocyte	0.0124778	0.191131		CD33 on Gr MDSC	Myeloid cell	-0.0169112	0.288492		CD8 on CD28+ CD45RA- CD8br	Treg	0.0899631	0.447439							CD127- CD8br AC	Treg	0.0456921	0.362329		CD4 on secreting Treg	Treg	-0.0252569	0.345755							CD62L- CD86+ myeloid DC AC	cDC	0.0337942	0.483789
					CX3CR1 on CD14+ CD16+ monocyte	Monocyte	-0.021811	0.193587		CD33 on CD33dim HLA DR+ CD11b+	Myeloid cell	-0.0183263	0.260329		CD28- CD8br AC	Treg	0.0940683	0.403056							CD45 on CD33br HLA DR+ CD14-	Myeloid cell	0.0457188	0.268384		IgD- CD24- AC	B cell	-0.0454009	0.347905							CD28- CD127- CD25++ CD8br %T cell	Treg	0.0366355	0.433794
					CCR2 on CD14- CD16-	Monocyte	-0.0459448	0.107901		CD3- lymphocyte %lymphocyte	TBNK	0.0746488	0.287501												CD45 on CD33dim HLA DR-	Myeloid cell	0.0490838	0.205682		CD28+ CD45RA- CD8br AC	Treg	0.0117876	0.35197							CD4 on monocyte	TBNK	0.0390763	0.37177
					CX3CR1 on monocyte	Monocyte	-0.0557309	0.0660546		FSC-A on T cell	TBNK	0.0195082	0.271652												Naive DN (CD4-CD8-) %DN	Maturation stages of T cell	0.0523632	0.286452		CD4 on CD39+ CD4+	Treg	0.0306018	0.360909							CD62L- myeloid DC %DC	cDC	0.0399557	0.441179
					HLA DR on CD33- HLA DR+	Myeloid cell	0.0268731	0.152609		CD45 on CD8br	TBNK	-0.00637048	0.286889												CD8br %leukocyte	TBNK	0.0584585	0.336752		CD25++ CD8br %T cell	Treg	-0.0418721	0.368124							CD27 on PB/PC	B cell	0.0428133	0.341585
					CD33 on CD33br HLA DR+	Myeloid cell	0.0139432	0.219197		CD45 on granulocyte	TBNK	-0.0256374	0.288855												HLA DR+ CD4+ %lymphocyte	TBNK	0.0676049	0.270304		CD33 on CD33br HLA DR+	Myeloid cell	-0.0160765	0.368374							CD25 on CD39+ CD4 Treg	Treg	0.0506856	0.418147
					CD33dim HLA DR+ CD11b- %CD33dim HLA DR+	Myeloid cell	-0.0129272	0.202687		FSC-A on HLA DR+ NK	TBNK	-0.0284978	0.38049																	Granulocyte AC	TBNK	0.0416782	0.376036							EM DN (CD4-CD8-) %T cell	Maturation stages of T cell	0.0526259	0.398396
					CD66b++ myeloid cell AC	Myeloid cell	-0.0301631	0.203295		CD3 on NKT	TBNK	-0.0297222	0.264262																	CD86 on granulocyte	cDC	-0.0554276	0.381209							IgD- CD38br %B cell	B cell	0.0569792	0.353685
					FSC-A on NK	TBNK	-0.026049	0.239257		HLA DR on HLA DR+ CD4+	TBNK	-0.0352546	0.29131
					SSC-A on granulocyte	TBNK	-0.0290777	0.189216		CD45 on NK	TBNK	-0.0367147	0.215684
					CD45 on NK	TBNK	-0.0298769	0.241881		CD8dim %T cell	TBNK	-0.0368232	0.275329
					TCRgd AC	TBNK	-0.0414882	0.188792		SSC-A on CD14+ monocyte	TBNK	-0.039314	0.194701
					CD127 on T cell	Treg	0.0348688	0.24855		CD3 on CD39+ resting Treg	Treg	0.0269596	0.291056
					CD3 on CD28- CD8br	Treg	0.0303972	0.233013		CD3 on CD45RA+ CD4+	Treg	0.0163259	0.288584
					CD45RA- CD28- CD8br AC	Treg	1.3323e-05	0.224391		Activated & resting Treg % CD4 Treg	Treg	0.0142249	0.262354
					Activated & secreting Treg %CD4+	Treg	-0.009309	0.204169		CD39+ CD4+ %T cell	Treg	-0.0133416	0.282149
					CD3 on CD39+ CD4+	Treg	-0.0173714	0.241386		CD39+ activated Treg %CD4 Treg	Treg	-0.0141845	0.275686
					CD28- CD127- CD25++ CD8br AC	Treg	-0.0178797	0.202469		CD25hi CD45RA- CD4 not Treg AC	Treg	-0.0178763	0.256918
					CD25 on CD39+ CD4+	Treg	-0.0209046	0.191559		CD28- CD127- CD25++ CD8br AC	Treg	-0.0187214	0.291478
					CD25 on CD45RA- CD4 not Treg	Treg	-0.0213631	0.190634		CD28+ CD45RA- CD8dim %CD8dim	Treg	-0.0200413	0.274446
					CD25++ CD8br AC	Treg	-0.0278792	0.205309		CD28- CD127- CD25++ CD8br %CD8br	Treg	-0.0204131	0.250784
					CD28 on CD45RA+ CD4+	Treg	-0.042862	0.23101		Activated & resting Treg AC	Treg	-0.0483916	0.227573

## Sheet: ST2
Supplementary table 2: Assessing MR causality between Metabolites and fracturesby inverse variance weighting (IVW) method. FDR (BH-adjusted p-value) = p × (528 / Rank of p).
Foot ankle	group	β	FDR		Forea	group	β	FDR		Lower leg (including ankle)	group	β	FDR		Lumbar spine/Pelvis	group	β	FDR		Neck	group	β	FDR		Ribs/Sternum/Thoracic spine	group	β	FDR		Shoul upper arm	group	β	FDR		Skull/Facial bones	group	β	FDR		Wrist	group	β	FDR
Dibutyl sulfosuccinate	Lipid	0.0373213	0.199244		Citrulline to ornithine ratio	Amino Acid	0.0798203	0.19059		3-indoxyl sulfate	Amino Acid	0.0584312	0.327259		Lactosyl-N-palmitoyl-sphingosine (d18:1/16:0)	Lipid	-0.208647	0.000151895		1-palmitoyl-2-dihomo-linolenoyl-GPC (16:0/20:3n3 or 6)	Lipid	-0.318532	0.00390171		Cysteine s-sulfate	Amino Acid	0.194228	0.110206		3-hydroxyhexanoate	Amino Acid	0.0941619	0.377741		Deoxycholate	Amino Acid	-0.14382	0.088245		Glucose to glycerol ratio	Amino Acid	0.0993859	0.398181
1-linoleoyl-2-linolenoyl-GPC (18:2/18:3)	Lipid	-0.0459278	0.216084		Cytidine to N-acetylneuraminate ratio	Amino Acid	0.0719771	0.175269		3,7-dimethylurate	Amino Acid	0.0571495	0.304647		Glycosyl-N-behenoyl-sphingadienine (d18:2/22:0)	Xenobiotics	0.133271	0.116458		Phosphate to linoleoyl-arachidonoyl-glycerol (18:2 to 20:4) [1] ratio	Unknown	-0.286424	0.0167467		Glutamate to alanine ratio	Amino Acid	0.111946	0.474037		Glutamate to alanine ratio	Amino Acid	0.0839977	0.382567		Mannose to S-methylcysteine ratio	Amino Acid	-0.130791	0.278171		Flavin adenine dinucleotide (FAD)	Amino Acid	0.0394335	0.375495
Spermidine to (N(1) + N(8))-acetylspermidine ratio	Unknown	0.131526	0.254653		Glutamate to kynurenine ratio	Amino Acid	0.0614617	0.293141		Hexanoylglutamine	Amino Acid	0.0456211	0.28556		4-acetylphenol sulfate	Xenobiotics	0.0918733	0.297987		Retinol (Vitamin A) to linoleoyl-arachidonoyl-glycerol (18:2 to 20:4) [1] ratio	Unknown	-0.314902	0.0190088		Citrulline to phosphate ratio	Amino Acid	0.102628	0.446935		Heneicosapentaenoate (21:5n3)	Amino Acid	0.0807907	0.411196		Cortolone glucuronide (1)	Amino Acid	-0.12213	0.252279		5alpha-androstan-3beta,17beta-diol monosulfate (2)	Amino Acid	-0.0348859	0.425197
1-(1-enyl-stearoyl)-2-linoleoyl-GPE (p-18:0/18:2)	Lipid	-0.131011	0.283122		1-linoleoyl-GPI (18:2)	Amino Acid	0.0602752	0.281215		Glucose to sucrose ratio	Amino Acid	0.030635	0.338002		Serine to alpha-ketobutyrate ratio	Unknown	0.113336	0.298443		1-arachidonylglycerol (20:4)	Lipid	0.282908	0.0307374		Aconitate [cis or trans]	Amino Acid	0.0992989	0.419382		Gamma-CEHC	Amino Acid	0.062349	0.377924		Aconitate [cis or trans]	Amino Acid	-0.095534	0.333841		Glucuronide of piperine metabolite C17H21NO3 (4)	Amino Acid	-0.0379284	0.388907
Tridecenedioate (C13:1-DC)	Metabolite ratios	0.0992799	0.299676		N-acetyl-2-aminooctanoate	Amino Acid	0.0459015	0.217646		Glucuronide of piperine metabolite C17H21NO3 (3)	Amino Acid	-0.0327271	0.333625		3-aminoisobutyrate	Lipid	-0.0614014	0.302899		3b-hydroxy-5-cholenoic acid	Lipid	0.268831	0.0428392		Indolebutyrate	Amino Acid	-0.0692516	0.425126		Campesterol	Amino Acid	0.0568168	0.375948		3-hydroxypyridine glucuronide	Amino Acid	-0.085939	0.334605		5alpha-androstan-3beta,17beta-diol disulfate	Amino Acid	-0.062461	0.331087
4-hydroxyphenylpyruvate	Amino Acid	-0.096975	0.301378		Cortisone to 4-cholesten-3-one ratio	Amino Acid	0.0326897	0.338797		Adenosine 5'-diphosphate (ADP) to glycerol ratio	Amino Acid	-0.0468865	0.273698		Docosahexaenoylcarnitine (C22:6)	Lipid	-0.0738871	0.306155		Arachidonate (20:4n6) to linoleate (18:2n6) ratio	Lipid	0.238439	0.0453847		Gamma-glutamylglutamate	Amino Acid	-0.0841349	0.410966		5alpha-androstan-3beta,17beta-diol disulfate	Amino Acid	-0.0489903	0.383764		Adenosine 3',5'-cyclic monophosphate (camp)	Amino Acid	-0.075238	0.343415		Dopamine 4-sulfate	Amino Acid	-0.0730041	0.337479
Beta-hydroxyisovaleroylcarnitine	Xenobiotics	0.0790477	0.3014		Methyl glucopyranoside (alpha + beta)	Amino Acid	0.0279995	0.245391		Cys-gly, oxidized	Amino Acid	-0.0469171	0.341979		Adenosine 5'-diphosphate (ADP) to N-acetylneuraminate ratio	Nucleotide	-0.118568	0.307489		1-(1-enyl-palmitoyl)-2-arachidonoyl-gpc (p-16:0/20:4)	Lipid	0.188089	0.0489774		Cysteinylglycine	Amino Acid	-0.08744	0.421368		Glycochenodeoxycholate 3-sulfate	Amino Acid	-0.0555666	0.383935		4-acetamidobutanoate	Amino Acid	0.075914	0.342306		Acetylcarnitine (C2) to propionylcarnitine (C3) ratio	Amino Acid	-0.0817681	0.384075
2-naphthol sulfate	Nucleotide	-0.0919827	0.302581		Argininate	Amino Acid	-0.0490339	0.310362		Gamma-glutamylhistidine	Amino Acid	-0.0497259	0.296625		Glucuronide of piperine metabolite C17H21NO3 (3)	Amino Acid	-0.0485163	0.307549		1-palmitoleoyl-2-linolenoyl-GPC (16:1/18:3)	Lipid	-0.286701	0.0551655		Alpha-tocopherol	Amino Acid	-0.0920864	0.424099		Glycosyl-N-palmitoyl-sphingosine (d18:1/16:0)	Amino Acid	-0.0580839	0.376599		4-hydroxy-2-oxoglutaric acid	Amino Acid	0.0891049	0.338788		Glucose to N-stearoyl-sphingosine (d18:1 to 18:0) ratio	Amino Acid	-0.0963908	0.348944
X-12013	Metabolite ratios	0.0891737	0.305396		Deoxycholate	Amino Acid	-0.0525839	0.337582		Adenosine 5'-monophosphate (AMP) to N-palmitoyl-sphingosine (d18:1 to 16:0) ratio	Amino Acid	-0.0587294	0.28639		Androsterone sulfate	Lipid	-0.0470545	0.310245		X-17367	Metabolite ratios	-0.25756	0.073121		Histidine betaine (hercynine)	Amino Acid	-0.0976008	0.398881		Gamma-glutamylglutamine	Amino Acid	-0.069291	0.393327		5-hydroxy-2-methylpyridine sulfate	Amino Acid	0.115015	0.291186		Eicosenoate (20:1)	Amino Acid	-0.120474	0.360659
Aconitate [cis or trans]	Amino Acid	-0.105093	0.306322		Cysteine to alanine ratio	Amino Acid	-0.0720334	0.207985		Margarate (17:0)	Carbohydrate	0.0897021	0.311136		3-hydroxyisobutyrate to adenosine 5'-diphosphate (ADP) ratio	Lipid	0.0563835	0.310899		Fructose to maltose ratio	Amino Acid	-0.251358	0.179759		Adenosine 5'-diphosphate (ADP) to phosphoethanolamine ratio	Cofactors and Vitamins	0.0795204	0.443884		Glutamine	Amino Acid	-0.0907211	0.355058		Furaneol sulfate	Amino Acid	0.121297	0.279853		Sphingomyelin (d18:1/19:0, d19:1/18:0)	Carbohydrate	0.049574	0.450048
Glyco-beta-muricholate	Lipid	0.0548038	0.31351		Glucose to fructose ratio	Amino Acid	-0.0962331	0.310217		Docosapentaenoate n3 DPA; 22:5n3	Carbohydrate	0.0693181	0.308607		Phosphate to glutamine ratio	Unknown	0.0902513	0.311651		2-aminooctanoate	Xenobiotics	-0.172736	0.182581		Kynurenine	Lipid	0.102983	0.480296		Alpha-tocopherol to sulfate ratio	Amino Acid	-0.107494	0.374069		Gamma-glutamyltryptophan	Carbohydrate	-0.0979144	0.272501		Adenosine 5'-monophosphate (AMP) to proline ratio	Cofactors and Vitamins	0.0837328	0.430258
Retinol (Vitamin A) to oleoyl-linoleoyl-glycerol (18:1 to 18:2) [2] ratio	Unknown	0.0781398	0.320449		N-acetyl leucine	Cofactors and Vitamins	0.0743836	0.312345		Adenosine 5'-diphosphate (ADP) to cytidine ratio	Carbohydrate	0.0575608	0.280814		Palmitoleate (16:1n7)	Unknown	0.101402	0.315596		Glycosyl-N-behenoyl-sphingadienine (d18:2/22:0)	Xenobiotics	0.203677	0.189588		1-palmitoyl-2-oleoyl-gpc (16:0/18:1)	Lipid	0.0883892	0.401672		Adenosine 5'-monophosphate (AMP) to citrate ratio	Cofactors and Vitamins	0.0880315	0.391237		Docosatrienoate (22:3n3)	Carbohydrate	0.0753638	0.360829		2-methoxyresorcinol sulfate	Cofactors and Vitamins	-0.0901415	0.287503
Bilirubin degradation product, C16H18N2O5 (4)	Carbohydrate	0.0721383	0.32855		Glutamine conjugate of C6H10O2 (2)	Cofactors and Vitamins	-0.0786372	0.319394		Adenosine 5'-monophosphate (AMP) to citrate ratio	Cofactors and Vitamins	-0.0570785	0.337673		1-palmitoyl-2-linoleoyl-GPI (16:0/18:2)	Lipid	0.0827372	0.317626		Cholic acid glucuronide	Lipid	0.160132	0.19		1-palmitoyl-2-oleoyl-GPI (16:0/18:1)	Lipid	0.0801464	0.426092		Androstenediol (3beta,17beta) monosulfate (1)	Cofactors and Vitamins	-0.0774898	0.43469		Adenosine 5'-diphosphate (ADP) to cytidine ratio	Carbohydrate	0.0944582	0.293003		Hypotaurine to taurine ratio	Cofactors and Vitamins	-0.105392	0.377157
X-17367	Metabolite ratios	0.103727	0.329468		Arginine to glutamate ratio	Lipid	0.0820005	0.167654		Dihomo-linoleate (20:2n6)	Lipid	0.0927738	0.335155		Homostachydrine	Lipid	0.110685	0.320842		1-stearoyl-2-arachidonoyl-GPI (18:0/20:4)	Lipid	0.220771	0.19153		Behenoyl dihydrosphingomyelin (d18:0/22:0)	Lipid	0.0763571	0.386695		Isoursodeoxycholate	Lipid	0.101584	0.406819		Glutamate to cysteine ratio	Cofactors and Vitamins	-0.0988112	0.291858		Sphingomyelin (d18:2/16:0, d18:1/16:1)	Lipid	0.114964	0.350692
N,N,N-trimethyl-5-aminovalerate	Lipid	0.0952351	0.329501		Alanine to pyruvate ratio	Lipid	0.0785769	0.288733		3-hydroxy-2-methylpyridine sulfate	Lipid	0.0827988	0.282599		1-palmitoleoylglycerol (16:1)	Lipid	-0.0715695	0.320878		Indoleacetate	Cofactors and Vitamins	0.239419	0.19159		Adenosine 5'-diphosphate (ADP) to 2'-deoxyuridine ratio	Lipid	0.0639974	0.40085		1-palmitoyl-2-docosahexaenoyl-gpc (16:0/22:6)	Lipid	0.0721989	0.39362		2-palmitoyl-GPC (16:0)	Lipid	-0.149321	0.249842		5-methylthioadenosine (mta)	Lipid	0.0999872	0.328862
X-10458	Metabolite ratios	-0.0945307	0.336595		Arabonate/xylonate	Lipid	0.0781685	0.183622		Glutarylcarnitine (c5-dc)	Lipid	0.0577112	0.322232		Mannose to S-methylcysteine ratio	Amino Acid	-0.133616	0.321472		Citrulline to phosphate ratio	Amino Acid	0.251207	0.191683		1-palmitoyl-2-docosahexaenoyl-GPE (16:0/22:6)	Lipid	0.0620402	0.426891		1-palmitoyl-2-oleoyl-gpc (16:0/18:1)	Lipid	0.0627716	0.390956		Lithocholate sulfate (1)	Lipid	-0.0996924	0.288385		Linolenoylcarnitine (C18:3)	Lipid	0.0986535	0.431605
N-formylmethionine	Unknown	-0.121443	0.338817		1-linoleoyl-gpc (18:2)	Lipid	0.0657779	0.304157		4-methylhexanoylglutamine	Lipid	0.054349	0.301425		Mannonate	Lipid	0.0522943	0.321637		Eicosapentaenoate (EPA; 20:5n3)	Xenobiotics	0.190049	0.192344		1-(1-enyl-palmitoyl)-2-palmitoleoyl-GPC (P-16:0/16:1)	Lipid	0.0553364	0.39679		1-myristoyl-2-arachidonoyl-GPC (14:0/20:4)	Lipid	0.0568945	0.370649		Cholesterol to linoleoyl-arachidonoyl-glycerol (18:2 to 20:4) [2] ratio	Lipid	-0.084264	0.312582		Laurate (12:0)	Lipid	0.0970688	0.383304
Stearoyl sphingomyelin (d18:1/18:0)	Metabolite ratios	0.0798673	0.343614		3-(3-hydroxyphenyl)propionate sulfate	Lipid	0.063459	0.317998		Dihomo-linolenoyl-choline	Lipid	0.0526244	0.31048		X-22776	Metabolite ratios	-0.165157	0.322006		S-methylcysteine sulfoxide	Unknown	0.273177	0.192871		1-palmitoyl-2-linoleoyl-GPE (16:0/18:2)	Lipid	0.0425535	0.414804		1-arachidonylglycerol (20:4)	Lipid	0.0562638	0.374267		Dihydroorotate	Lipid	-0.0781954	0.268847		Alliin	Lipid	0.0673543	0.384096
X-25343	Metabolite ratios	0.131403	0.347381		12,13-DiHOME	Lipid	0.0622232	0.237488		1-(1-enyl-palmitoyl)-2-palmitoleoyl-GPC (P-16:0/16:1)	Lipid	0.0425825	0.275543		Gamma-glutamylalanine	Amino Acid	0.115484	0.325775		Ornithine to phosphate ratio	Unknown	0.392534	0.193705		Dihydroferulic acid sulfate	Lipid	0.035522	0.397732		(S)-3-hydroxybutyrylcarnitine	Lipid	0.0484723	0.38022		1-palmitoleoyl-GPC (16:1)	Lipid	-0.0762884	0.337651		Adipoylcarnitine (C6-DC)	Lipid	0.0609478	0.418504
Glutamine	Amino Acid	-0.0770147	0.348204		Glycerophosphoethanolamine	Lipid	0.0577659	0.225704		Linoleoyl-arachidonoyl-glycerol (18:2/20:4) [1]	Lipid	0.0389212	0.335444		5-acetylamino-6-formylamino-3-methyluracil	Lipid	0.0653893	0.325987		Arachidonate (20:4n6) to oleate to vaccenate (18:1) ratio	Xenobiotics	0.267916	0.194249		Glyco-beta-muricholate	Lipid	-0.0454386	0.39019		16a-hydroxy DHEA 3-sulfate	Lipid	0.0358905	0.386066		1-linoleoyl-GPG (18:2)	Lipid	-0.066363	0.274187		Glycerol 3-phosphate	Lipid	0.0602024	0.408166
Bilirubin (Z,Z) to glucuronate ratio	Cofactors and Vitamins	0.0792043	0.348475		1,2-dilinoleoyl-GPE (18:2/18:2)	Lipid	0.0514905	0.285668		Androstenediol (3beta,17beta) disulfate (2)	Lipid	0.0382936	0.296797		N6,n6,n6-trimethyllysine	Lipid	0.101061	0.326873		Cholesterol to taurocholate ratio	Lipid	0.153232	0.19461		Glycosyl ceramide (d18:1/23:1, d17:1/24:1)	Lipid	-0.0623762	0.405345		Androsterone sulfate	Lipid	-0.0337757	0.381636		Deoxycholic acid glucuronide	Lipid	-0.0633358	0.345093		Dimethylglycine	Lipid	-0.0497691	0.442138
N-oleoyltaurine	Unknown	-0.0927284	0.348577		3-hydroxy-2-ethylpropionate	Lipid	0.0507978	0.303163		Malate	Lipid	0.0370467	0.292864		Adenosine 5'-diphosphate (ADP) to glutamine ratio	Amino Acid	-0.0886437	0.327079		Palmitoleoylcarnitine (C16:1)	Unknown	0.30644	0.198382		1-stearoyl-gpc (18:0)	Lipid	-0.0651558	0.394295		Adenosine 5'-monophosphate (AMP) to inosine 5'-monophosphate (IMP) ratio	Lipid	-0.054829	0.372688		Isovalerylglycine	Lipid	0.0683214	0.327089		Benzoate	Lipid	-0.051756	0.38485
Glutamate to cysteine ratio	Cofactors and Vitamins	-0.0894392	0.350586		1-stearoyl-2-linoleoyl-GPI (18:0/18:2)	Lipid	0.0420177	0.331242		1-linoleoyl-2-arachidonoyl-GPC (18:2/20:4n6)	Lipid	0.0335115	0.327663		Tryptophan to pyruvate ratio	Metabolite ratios	0.108855	0.327345		Oleoyl-linoleoyl-glycerol (18:1 to 18:2) [2] to linoleoyl-arachidonoyl-glycerol (18:2 to 20:4) [1] ratio	Unknown	-0.139368	0.198985		Sphingomyelin (d18:1/18:1, d18:2/18:0)	Lipid	-0.0728508	0.382858		Sphingomyelin (d18:1/18:1, d18:2/18:0)	Lipid	-0.0596021	0.381646		3-hydroxyisobutyrate to phosphate ratio	Lipid	0.0903817	0.360641		1-palmitoyl-GPC (16:0)	Lipid	-0.0678872	0.448173
N-stearoyl-sphingosine (d18:1 to 18:0) to N-palmitoyl-sphinganine (d18:0 to 16:0) ratio	Unknown	0.0697866	0.352325		Malate	Lipid	0.0378008	0.247756		5alpha-androstan-3alpha,17alpha-diol monosulfate	Lipid	0.0281153	0.317646		1-myristoyl-2-palmitoyl-gpc (14:0/16:0)	Lipid	-0.128985	0.327613		1-(1-enyl-palmitoyl)-2-palmitoyl-GPC (P-16:0/16:0)	Lipid	0.171557	0.20274		3-hydroxy-3-methylglutarate	Lipid	-0.0905237	0.401512		Histidine to trans-urocanate ratio	Lipid	-0.060206	0.381866		1-palmitoyl-2-palmitoleoyl-gpc (16:0/16:1)	Lipid	0.0940269	0.342971		3-hydroxymyristate	Lipid	-0.111945	0.357303
Phenylacetate	Unknown	0.0742421	0.353055		Androsterone sulfate	Lipid	-0.0240186	0.338477		Glycolithocholate sulfate	Lipid	-0.030318	0.281835		X-17357	Metabolite ratios	-0.0878234	0.32893		Cholesterol to linoleoyl-arachidonoyl-glycerol (18:2 to 20:4) [2] ratio	Lipid	-0.201532	0.209073		Glycerol	Lipid	-0.0971492	0.387776		Androstenediol (3beta,17beta) disulfate (1)	Lipid	-0.0617283	0.407452		Adenosine 5'-monophosphate (AMP) to phenylalanine ratio	Lipid	0.0963197	0.340496		Cholesterol	Lipid	-0.125088	0.310487
Cis-4-decenoate (10:1n6)	Lipid	0.0714024	0.353105		Glycodeoxycholate 3-sulfate	Lipid	-0.0246267	0.321848		Cholesterol to taurocholate ratio	Lipid	-0.0386559	0.288722		5alpha-androstan-3alpha,17beta-diol disulfate	Lipid	0.0761643	0.329116		5-methylthioadenosine (mta)	Lipid	0.273383	0.210788		Linolenate [alpha or gamma; (18:3n3 or 6)]	Lipid	-0.0984948	0.403524		Cholesterol to linoleoyl-arachidonoyl-glycerol (18:2 to 20:4) [2] ratio	Lipid	-0.0631658	0.457647		1-(1-enyl-oleoyl)-GPE (p-18:1)	Lipid	0.100187	0.289108		X-15486	Metabolite ratios	0.118565	0.356941
Cholesterol	Lipid	-0.118241	0.353823		5alpha-androstan-3alpha,17beta-diol monosulfate (1)	Lipid	-0.0271299	0.265107		N6-carbamoylthreonyladenosine	Lipid	-0.0415023	0.313551		Citrate to taurocholate ratio	Xenobiotics	-0.106252	0.329586		5alpha-pregnan-3beta,20alpha-diol disulfate	Xenobiotics	-0.184597	0.21467		Lactosyl-N-palmitoyl-sphingosine (d18:1/16:0)	Lipid	-0.0993571	0.29872		5alpha-androstan-3beta,17alpha-diol disulfate	Lipid	-0.0640179	0.39269		1-(1-enyl-stearoyl)-2-oleoyl-GPE (p-18:0/18:1)	Lipid	0.110392	0.28581		X-12100	Metabolite ratios	0.106299	0.368063
Ascorbic acid 2-sulfate	Lipid	0.0523483	0.355125		Androstenediol (3beta,17beta) disulfate (2)	Lipid	-0.0423137	0.182491		Glutamine to asparagine ratio	Lipid	-0.0433073	0.281479		Quinolinate	Unknown	-0.109313	0.329925		Arachidonate (20:4n6) to pyruvate ratio	Xenobiotics	0.242966	0.220018		X-25790	Metabolite ratios	0.129932	0.41672		1-(1-enyl-palmitoyl)-2-linoleoyl-GPE (p-16:0/18:2)	Lipid	-0.0807166	0.362667		2-hydroxybutyrate/2-hydroxyisobutyrate	Lipid	0.110578	0.355598		X-18913	Metabolite ratios	0.0905191	0.338576
Methylsuccinate	Lipid	0.0691641	0.355383		Cerotoylcarnitine (C26)	Lipid	-0.0426552	0.322177		Carotene diol (3)	Lipid	-0.0441857	0.3259		X-12798	Metabolite ratios	0.0527261	0.330665		Adenosine 5'-monophosphate (AMP) to proline ratio	Cofactors and Vitamins	0.255703	0.221435		X-22771	Metabolite ratios	0.115631	0.427008		Dimethyl sulfone	Lipid	-0.0969888	0.364634		Sphingomyelin (d18:2/18:1)	Lipid	0.113775	0.342384		X-17146	Metabolite ratios	0.0865157	0.441726
5alpha-androstan-3alpha,17alpha-diol monosulfate	Lipid	-0.0451893	0.357028		1-oleoyl-GPG (18:1)	Lipid	-0.0515861	0.182174		N6,n6,n6-trimethyllysine	Lipid	-0.0515022	0.337605		Indole-3-carboxylate	Cofactors and Vitamins	-0.0794135	0.332758		Adenosine 5'-diphosphate (ADP) to N-acetylneuraminate ratio	Nucleotide	0.221807	0.223133		X-12100	Metabolite ratios	0.109621	0.359594		X-12100	Metabolite ratios	0.104451	0.598935		Alpha-ketobutyrate	Lipid	0.128771	0.31295		X-18345	Metabolite ratios	0.0711363	0.27613
Quinate	Unknown	0.0692965	0.359642		Arachidonate (20:4n6) to caffeine ratio	Lipid	-0.053454	0.321468		3-hydroxy-3-methylglutarate	Lipid	-0.064445	0.290664		Adenosine 5'-diphosphate (ADP) to N-acetylglucosamine to N-acetylgalactosamine ratio	Xenobiotics	-0.0890961	0.333011		1H-indole-7-acetic acid	Lipid	0.186593	0.224996		Valine	Metabolite ratios	0.0999239	0.404985		X-17354	Metabolite ratios	0.0839916	0.385401		3-phosphoglycerate to glycerate ratio	Lipid	0.180384	0.187162		X-12306	Metabolite ratios	0.0628142	0.448719
6-hydroxyindole sulfate	Nucleotide	0.106816	0.359745		1-palmitoyl-2-docosahexaenoyl-gpc (16:0/22:6)	Lipid	-0.054257	0.30715		1-oleoylglycerol (18:1)	Lipid	-0.0644881	0.283689		Cortisol to taurocholate ratio	Amino Acid	-0.105248	0.334114		Serine to alpha-ketobutyrate ratio	Unknown	-0.26574	0.228279		X-21834	Metabolite ratios	0.0871669	0.385299		X-12812	Metabolite ratios	0.0809943	0.429794		Threonine to alpha-ketobutyrate ratio	Metabolite ratios	-0.147916	0.177426		X-25419	Metabolite ratios	0.0603695	0.421718
X-12100	Metabolite ratios	0.125714	0.360827		N,n,n-trimethyl-alanylproline betaine (tmap)	Lipid	-0.0640643	0.318594		4-hydroxyhippurate	Lipid	-0.0798126	0.322816		2-methylserine	Nucleotide	0.036761	0.335174		1-arachidonoyl-gpc (20:4n6)	Lipid	0.13381	0.232565		Threonine	Metabolite ratios	0.0868098	0.358637		Sulfate of piperine metabolite C18H21NO3 (3)	Metabolite ratios	0.0778551	0.3584		tryptophan to tyrosine ratio	Metabolite ratios	-0.146832	0.0760066		X-12798	Metabolite ratios	0.0575393	0.337004
Taurodeoxycholic acid 3-sulfate	Metabolite ratios	-0.0528943	0.361309		1-myristoyl-2-palmitoyl-gpc (14:0/16:0)	Lipid	-0.0739198	0.314947		Tridecenedioate (C13:1-DC)	Metabolite ratios	0.080951	0.247948		Perfluorooctanoate (PFOA)	Unknown	0.120307	0.336424		1-stearoyl-gpc (18:0)	Lipid	0.191703	0.235792		X-11852	Metabolite ratios	0.0680613	0.404685		Tartarate	Metabolite ratios	0.0681861	0.384662		Tricosanoyl sphingomyelin (d18:1/23:0)	Metabolite ratios	-0.116718	0.315122		X-11858	Metabolite ratios	-0.0625633	0.390627
X-13553	Metabolite ratios	0.0832346	0.362201		Glutamate to glutamine ratio	Lipid	-0.0767433	0.301012		Taurocholate to oxalate (ethanedioate) ratio	Metabolite ratios	0.0687243	0.312555		3-hydroxyisobutyrate to phosphate ratio	Lipid	-0.0979703	0.337572		Retinol (Vitamin A) to linoleoyl-arachidonoyl-glycerol (18:2 to 20:4) [2] ratio	Unknown	-0.188966	0.239184		X-17676	Metabolite ratios	0.0656171	0.397691		Sulfate	Metabolite ratios	0.0672239	0.377173		X-13723	Metabolite ratios	-0.108369	0.371763		X-11308	Metabolite ratios	-0.0649455	0.446857
Androsterone sulfate	Lipid	-0.0391456	0.362504		1-stearoyl-2-docosahexaenoyl-gpc (18:0/22:6)	Lipid	-0.0796302	0.0672557		X-24728	Metabolite ratios	0.0629887	0.293605		X-21845	Metabolite ratios	0.0804344	0.33903		Salicylate to oxalate (ethanedioate) ratio	Unknown	-0.323256	0.243722		X-24947	Metabolite ratios	-0.0415515	0.403866		X-17328	Metabolite ratios	0.0608037	0.379182		X-18922	Metabolite ratios	-0.108181	0.202077		Vanillic alcohol sulfate	Metabolite ratios	-0.0669996	0.424359
3-hydroxy-3-methylglutarate	Lipid	-0.127924	0.362633		Sphingomyelin (d18:2/21:0, d16:2/23:0)	Lipid	-0.0823963	0.155433		X-11299	Metabolite ratios	0.061464	0.289539		Serine to threonine ratio	Unknown	0.0775749	0.339206		Adenosine 5'-diphosphate (ADP) to Adenosine 5'-monophosphate (AMP) ratio	Lipid	0.167841	0.249152		Tauro-beta-muricholate	Metabolite ratios	-0.0499632	0.444238		Ximenoylcarnitine (C26:1)	Metabolite ratios	0.06022	0.376882		X-17685	Metabolite ratios	-0.0967098	0.336662		X-21258	Metabolite ratios	-0.0681767	0.418585
Adenosine 5'-diphosphate (ADP) to sulfate ratio	Cofactors and Vitamins	-0.0750189	0.362931		Glycerol to glycerol 3-phosphate ratio	Lipid	-0.103506	0.194292		X-21736	Metabolite ratios	0.0609279	0.292243		2-aminophenol sulfate	Lipid	0.0830474	0.339355		Sphingomyelin (d18:1/20:2, d18:2/20:1, d16:1/22:2)	Carbohydrate	-0.18112	0.249429		X-18922	Metabolite ratios	-0.0669806	0.397466		X-24565	Metabolite ratios	0.0275244	0.350543		Sphingomyelin (d18:2/23:0, d18:1/23:1, d17:1/24:1)	Metabolite ratios	-0.0960973	0.340157		Vanillactate	Metabolite ratios	-0.0758828	0.4434
X-23782	Metabolite ratios	0.125846	0.362994		X-17354	Metabolite ratios	0.0974796	0.117171		X-11483	Metabolite ratios	0.0597064	0.270289		Methylsuccinate	Lipid	-0.0895199	0.341294		Glucuronide of piperine metabolite C17H21NO3 (5)	Lipid	-0.258045	0.250524		X-25420	Metabolite ratios	-0.0815737	0.410174		X-12798	Metabolite ratios	-0.0437302	0.399905		X-24306	Metabolite ratios	-0.0954728	0.261637		Stachydrine	Metabolite ratios	-0.0781344	0.441182
S-adenosylhomocysteine (SAH)	Unknown	0.0787483	0.364302		Tyramine O-sulfate	Metabolite ratios	0.0767678	0.197296		X-12306	Metabolite ratios	0.0555747	0.301156		Hypotaurine to cysteine ratio	Cofactors and Vitamins	-0.0936023	0.342139		Thymol sulfate	Metabolite ratios	-0.239071	0.253075		X-11478	Metabolite ratios	-0.0830405	0.385952		X-13431	Metabolite ratios	-0.05418	0.343114		X-17653	Metabolite ratios	-0.0908503	0.253539		X-24241	Metabolite ratios	-0.0818665	0.363127
X-24801	Metabolite ratios	0.0725723	0.364353		X-12306	Metabolite ratios	0.0754641	0.206281		X-11843	Metabolite ratios	0.0542605	0.3164		X-12851	Metabolite ratios	0.0990151	0.344133		Paraxanthine to 5-acetylamino-6-formylamino-3-methyluracil ratio	Unknown	-0.110157	0.255263		X-18779	Metabolite ratios	-0.0868313	0.41732		Trigonelline	Metabolite ratios	-0.0595419	0.382902		X-11849	Metabolite ratios	-0.0900725	0.299797		Taurocholic acid	Metabolite ratios	-0.0866406	0.449823
Xanthurenate	Metabolite ratios	0.127442	0.364494		Stachydrine	Metabolite ratios	0.0671574	0.296464		Ximenoylcarnitine (C26:1)	Metabolite ratios	0.0413265	0.266921		5-oxoproline	Lipid	-0.0618124	0.344638		Arachidonate (20:4n6)	Lipid	0.180448	0.256806		X-24585	Metabolite ratios	-0.0962786	0.436769		Sucrose	Metabolite ratios	-0.0603833	0.396354		Tartronate (hydroxymalonate)	Metabolite ratios	-0.0864954	0.283745		X-25420	Metabolite ratios	-0.087825	0.382779
1-(1-enyl-palmitoyl)-2-oleoyl-gpc (p-16:0/18:1)	Lipid	0.0761211	0.367646		X-21283	Metabolite ratios	0.0281064	0.238854		X-12101	Metabolite ratios	-0.0465439	0.284149		Glycerol to mannitol to sorbitol ratio	Lipid	0.131908	0.34466		Carotenoid (cryptoxanthin)	Lipid	0.235107	0.259643		X-18913	Metabolite ratios	-0.0977432	0.423908		X-21258	Metabolite ratios	-0.0690654	0.375175		X-18921	Metabolite ratios	-0.0698231	0.338303		X-17335	Metabolite ratios	-0.107494	0.378934
Taurine to cysteine ratio	Metabolite ratios	-0.115731	0.367749		Taurodeoxycholic acid 3-sulfate	Metabolite ratios	-0.0361098	0.279356		X-12818	Metabolite ratios	-0.0627314	0.300807		Glutamate to kynurenine ratio	Amino Acid	0.110911	0.346875		5-methylthioadenosine (MTA) to phosphate ratio	Lipid	0.198517	0.261085		Alpha-ketobutyrate to 4-methyl-2-oxopentanoate ratio	Energy	0.107857	0.398773		X-12013	Metabolite ratios	-0.0722147	0.400726		Taurodeoxycholic acid 3-sulfate	Metabolite ratios	-0.0585707	0.289537		X-13844	Metabolite ratios	-0.109831	0.380818
Threonine to alpha-ketobutyrate ratio	Metabolite ratios	-0.104453	0.36799		Succinylcarnitine	Metabolite ratios	-0.0394253	0.306552		X-13723	Metabolite ratios	-0.0659547	0.312995		Adenosine 5'-monophosphate (AMP) to aspartate ratio	Partially Characterized Molecules	-0.111295	0.354902		1-linolenoyl-GPC (18:3)	Lipid	-0.214783	0.261701		Mannose to mannitol to sorbitol ratio	Energy	0.106399	0.417893		X-21736	Metabolite ratios	-0.0893422	0.471339		Succinimide	Metabolite ratios	0.0515041	0.333106		Hexanoylglycine	Energy	-0.0372774	0.425197
5alpha-androstan-3beta,17beta-diol disulfate	Amino Acid	-0.0636099	0.370313		X-25265	Metabolite ratios	-0.0485059	0.0868304		3-methylglutaconate	Nucleotide	-0.0365191	0.305901		5alpha-androstan-3alpha,17beta-diol monosulfate (1)	Lipid	-0.0530067	0.359304		1-(1-enyl-stearoyl)-2-linoleoyl-GPE (p-18:0/18:2)	Lipid	-0.199291	0.263083		Phosphate to glycerol ratio	Unknown	0.12947	0.466691		Taurodeoxycholate	Metabolite ratios	-0.0908933	0.450935		Ximenoylcarnitine (C26:1)	Metabolite ratios	0.0668037	0.293902		Adenosine 5'-monophosphate (AMP) to aspartate ratio	Partially Characterized Molecules	-0.111295	0.435041
(2 or 3)-decenoate (10:1n7 or n8)	Lipid	0.114015	0.371745		X-12193	Metabolite ratios	-0.053225	0.32352		Carnitine to ergothioneine ratio	Partially Characterized Molecules	0.0661411	0.313673		Isoleucine to phosphate ratio	Lipid	0.127449	0.362212		1-palmitoleoyl-GPC (16:1)	Lipid	-0.179427	0.26561		Spermidine to ergothioneine ratio	Unknown	0.103118	0.402344		X-25957	Metabolite ratios	-0.110288	0.430978		X-12306	Metabolite ratios	0.0829473	0.293858		Phosphoethanolamine to choline ratio	Unknown	0.0936479	0.34461
Arginine to citrulline ratio	Lipid	-0.0903973	0.37384		X-26111	Metabolite ratios	-0.0543417	0.300482		Adenosine 5'-diphosphate (ADP) to valine ratio	Partially Characterized Molecules	0.0420039	0.321459		Phosphate to glycerol ratio	Unknown	0.179901	0.362375		1-linoleoyl-GPE (18:2)	Lipid	-0.175313	0.268242		Spermidine	Unknown	0.102275	0.440309		Glycochenodeoxycholate glucuronide (1)	Nucleotide	0.0680355	0.373784		X-18935	Metabolite ratios	0.0844131	0.339809		N-carbamoylalanine	Unknown	0.084587	0.356999
Adenosine 5'-diphosphate (ADP) to aspartate ratio	Lipid	0.052156	0.375846		X-16935	Metabolite ratios	-0.0599535	0.141668		Dopamine 3-o-sulfate	Partially Characterized Molecules	-0.0545017	0.26213		Thioproline	Metabolite ratios	0.110954	0.364825		1-palmitoyl-2-arachidonoyl-gpc (16:0/20:4n6)	Lipid	0.128269	0.269598		Picolinate	Unknown	0.0758223	0.386258		Andro steroid monosulfate C19H28O6S (1)	Nucleotide	0.0607496	0.401339		X-11858	Metabolite ratios	0.0861836	0.294025		S-1-pyrroline-5-carboxylate	Unknown	0.0810368	0.436324
Spermidine to ergothioneine ratio	Unknown	0.114012	0.376956		X-24811	Metabolite ratios	-0.0614599	0.178002		Branched-chain, straight-chain, or cyclopropyl 10:1 fatty acid (1)	Peptide	-0.0455307	0.277815		X-12100	Metabolite ratios	0.133029	0.36503		X-16935	Metabolite ratios	-0.149455	0.274029		Phosphocholine	Unknown	0.0427769	0.40955		Glycocholate	Nucleotide	0.0530691	0.378939		X-24418	Metabolite ratios	0.0891235	0.194493		Spermidine to carnitine ratio	Unknown	0.0795594	0.381326
Bilirubin degradation product, C16H18N2O5 (3)	Xenobiotics	0.0536727	0.379514		X-18886	Metabolite ratios	-0.0635511	0.307054		Caffeine to theobromine ratio	Peptide	-0.0929619	0.256246		Glutamine to asparagine ratio	Lipid	-0.0740191	0.365811		1-stearoyl-2-linoleoyl-GPI (18:0/18:2)	Lipid	-0.17067	0.274109		S-adenosylhomocysteine (SAH)	Unknown	-0.0656581	0.417776		9-hydroxystearate	Nucleotide	-0.0735629	0.392789		Trans-4-hydroxyproline	Metabolite ratios	0.107715	0.321356		N-stearoyl-sphingosine (d18:1/18:0)	Unknown	0.0784147	0.386622
21-hydroxypregnenolone disulfate	Xenobiotics	-0.0677197	0.380602		tryptophan to tyrosine ratio	Metabolite ratios	-0.0661883	0.212092		Nonadecanoate (19:0)	Unknown	0.09011	0.288445		Tricosanoyl sphingomyelin (d18:1/23:0)	Metabolite ratios	-0.128983	0.365833		Glycine conjugate of C10H14O2 (1)	Lipid	-0.214209	0.274262		N-oleoyltaurine	Unknown	-0.0713491	0.413371		4-methoxyphenol sulfate	Nucleotide	-0.0756247	0.384014		Trans 3,4-methyleneheptanoate	Metabolite ratios	0.129814	0.273878		Sphinganine	Unknown	0.0733701	0.420598
Deoxycholic acid 12-sulfate	Amino Acid	-0.0417488	0.380848		X-12740	Metabolite ratios	-0.0665739	0.326599		Spermidine to ergothioneine ratio	Unknown	0.0800439	0.292525		Dopamine 4-sulfate	Amino Acid	-0.09629	0.366287		Dihomo-linolenate (20:3n3 or n6)	Amino Acid	-0.210217	0.275454		Ornithine	Unknown	-0.0736237	0.413663		Adenosine 5'-monophosphate (AMP) to arginine ratio	Partially Characterized Molecules	0.0924077	0.401681		Uridine to pseudouridine ratio	Metabolite ratios	0.139443	0.181535		O-cresol sulfate	Unknown	0.0619587	0.426792
Cerotoylcarnitine (C26)	Lipid	0.0586751	0.380971		Trans 3,4-methyleneheptanoate	Metabolite ratios	-0.0682434	0.335729		Palmitoylcholine	Unknown	0.077792	0.315573		N6-acetyllysine	Amino Acid	0.0945165	0.367157		Oleoyl-linoleoyl-glycerol (18:1 to 18:2) [2] to linoleoyl-arachidonoyl-glycerol (18:2 to 20:4) [2] ratio	Unknown	-0.137354	0.277067		Phosphate to N-palmitoyl-sphingosine (d18:1 to 16:0) ratio	Unknown	-0.0981458	0.409376		Caprylate (8:0)	Partially Characterized Molecules	-0.0303266	0.374742		X-25520	Metabolite ratios	0.149688	0.236446		N-acetylputrescine to (N(1) + N(8))-acetylspermidine ratio	Unknown	0.0453477	0.367603
Erythronate	Amino Acid	-0.116888	0.382314		X-17357	Metabolite ratios	-0.0713296	0.126591		Palmitate (16:0)	Unknown	0.0744593	0.276753		Adenosine 5'-diphosphate (ADP) to EDTA ratio	Lipid	-0.0899799	0.368929		Adipoylcarnitine (C6-DC)	Lipid	0.183881	0.277997		N-methylproline	Unknown	-0.109887	0.43405		N-acetylthreonine	Unknown	0.136149	0.23094		3-methylglutaconate	Nucleotide	0.0850346	0.193168		Palmitoleoylcarnitine (C16:1)	Unknown	-0.0857018	0.447546
Succinate to trans-4-hydroxyproline ratio	Metabolite ratios	0.0775781	0.385341		Sphingomyelin (d18:1/21:0, d17:1/22:0, d16:1/23:0)	Nucleotide	-0.0593195	0.269826		Ornithine to glutamate ratio	Unknown	0.0716134	0.272068		Salicylate to caprylate (8:0) ratio	Unknown	-0.114036	0.371321		X-17325	Metabolite ratios	-0.179806	0.279026		N-lactoyl valine	Unknown	-0.122037	0.396768		Palmitate (16:0)	Unknown	0.0897093	0.364852		3-acetylphenol sulfate	Nucleotide	0.0956875	0.30917		Phosphate to N-acetylneuraminate ratio	Unknown	-0.0886712	0.335247
Homoarginine	Lipid	-0.0584031	0.386138		Dopamine 3-o-sulfate	Partially Characterized Molecules	-0.0596129	0.184609		Oleoylcholine	Unknown	0.0660785	0.304407		Methylsuccinoylcarnitine	Lipid	-0.0816143	0.372321		N-formylmethionine	Unknown	0.227801	0.281105		N-lactoyl phenylalanine	Unknown	-0.135365	0.395256		N-palmitoyl-sphingadienine (d18:2/16:0)	Unknown	0.0790939	0.382806		5-hydroxyindole sulfate	Nucleotide	0.0966591	0.350779		Ornithine to glutamate ratio	Unknown	-0.147921	0.0963803
Hexanoylglutamine	Amino Acid	0.0675459	0.390464		Caffeine to linoleate (18:2n6) ratio	Peptide	-0.0672357	0.300222		Phytanate	Unknown	0.0588807	0.29323		6-oxopiperidine-2-carboxylate	Lipid	0.0957826	0.373574		Betaine	Xenobiotics	0.163794	0.283822		Carnitine C14	Xenobiotics	0.135271	0.402933		Nonadecanoate (19:0)	Unknown	0.0756583	0.385567		Carnitine to palmitoylcarnitine (C16) ratio	Partially Characterized Molecules	-0.0710037	0.342426		Adenosine 5'-monophosphate (AMP) to histidine ratio	Xenobiotics	0.0866224	0.378984
2-hydroxydecanoate	Xenobiotics	0.0924051	0.390666		Branched-chain, straight-chain, or cyclopropyl 10:1 fatty acid (1)	Peptide	-0.0701337	0.159757		Oleoylcarnitine	Unknown	0.0559115	0.275505		1-palmitoyl-2-arachidonoyl-GPE (16:0/20:4)	Lipid	0.0689061	0.378423		Propionylglycine	Unknown	-0.143863	0.283979		(2,4 or 2,5)-dimethylphenol sulfate	Xenobiotics	0.0731748	0.420429		Pregnanediol-3-glucuronide	Unknown	0.0549023	0.381378		Carnitine to ergothioneine ratio	Partially Characterized Molecules	0.0843113	0.339818		Citrate to taurocholate ratio	Xenobiotics	0.0768519	0.442036
Phenylacetylcarnitine	Unknown	0.0886957	0.390858		Serine to pyruvate ratio	Unknown	0.05711	0.329525		Phosphate to 5-oxoproline ratio	Unknown	0.0417418	0.293967		Adenosine 5'-monophosphate (AMP) to valine ratio	Lipid	-0.11433	0.380947		1-stearoyl-2-arachidonoyl-GPE (18:0/20:4)	Lipid	0.110493	0.284019		3-phenylpropionate hydrocinnamate	Xenobiotics	0.0699643	0.389605		Ribitol	Unknown	0.049904	0.385356		Caffeine to theobromine ratio	Peptide	-0.113224	0.291522		Histidine to phosphate ratio	Xenobiotics	0.059056	0.417052
DHEAS	Amino Acid	-0.0734115	0.392283		N-acetylputrescine	Unknown	-0.0414491	0.214952		Serine	Unknown	-0.0446498	0.272521		Histidine to asparagine ratio	Lipid	-0.0924603	0.382099		N-palmitoyl-sphinganine (d18:0/16:0)	Unknown	0.203356	0.284596		3-formylindole	Xenobiotics	0.0599065	0.413133		Spermidine to N-acetylputrescine ratio	Unknown	-0.0632516	0.371874		Branched-chain, straight-chain, or cyclopropyl 12:1 fatty acid	Peptide	0.0393783	0.336839		N2-acetyl,N6,N6-dimethyllysine	Xenobiotics	-0.0327496	0.375536
1-stearoyl-gpc (18:0)	Lipid	-0.0743851	0.392336		Octadecanedioylcarnitine (C18-DC)	Unknown	-0.0424105	0.214261		Phosphate to linoleoyl-arachidonoyl-glycerol (18:2 to 20:4) [1] ratio	Unknown	-0.0485086	0.330766		phosphate to asparagine ratio	Unknown	-0.0783953	0.385217		Erythronate	Amino Acid	0.234953	0.285223		Adenosine 5'-diphosphate (ADP) to N-acetylglucosamine to N-acetylgalactosamine ratio	Xenobiotics	-0.0699895	0.404562		N-methyl-2-pyridone-5-carboxamide	Unknown	-0.0660229	0.431002		N-palmitoyl-heptadecasphingosine (d17:1/16:0)	Unknown	-0.111682	0.262036		Carnitine	Xenobiotics	-0.0654222	0.359437
X-22509	Metabolite ratios	-0.0643309	0.412798		Spermidine to histidine ratio	Unknown	-0.0540394	0.328271		Propionylglycine	Unknown	-0.0518086	0.275022		Alanine to asparagine ratio	Lipid	-0.080628	0.386511		Inosine 5'-monophosphate (IMP)	Amino Acid	0.148403	0.286795		2-methoxyhydroquinone sulfate (2)	Xenobiotics	-0.0853136	0.347433		Plasma lactate	Unknown	-0.101985	0.397592		N-stearoyl-sphingosine (d18:1/18:0)	Unknown	-0.103018	0.280404		4-allylphenol sulfate	Xenobiotics	-0.09803	0.511104
Carnitine to acetylcarnitine (C2) ratio	Partially Characterized Molecules	0.145089	0.457849		Phosphate to glutamine ratio	Unknown	-0.0590411	0.321873		Phenylpyruvate	Unknown	-0.0544714	0.275241		X-24947	Metabolite ratios	-0.0678037	0.3893		Cytidine to N-acetylglucosamine to N-acetylgalactosamine ratio	Amino Acid	0.21153	0.288419		Cysteinylglycine to taurine ratio	Xenobiotics	-0.10067	0.675099		Cortisol (plasma)	Xenobiotics	0.0996501	0.380954		Salicylate to caprylate (8:0) ratio	Unknown	-0.100104	0.267774
Tartarate	Metabolite ratios	0.1193	0.486707		Pyruvate	Unknown	-0.0598972	0.340074		Nicotinamide	Unknown	-0.054539	0.333491		Adenosine 5'-diphosphate (ADP) to citrate ratio	Amino Acid	-0.0953733	0.39441		N-acetylputrescine to (N(1) + N(8))-acetylspermidine ratio	Unknown	0.118052	0.288886							3-hydroxyoctanoylcarnitine (2)	Xenobiotics	0.0825286	0.390492		Phenylalanine to phosphate ratio	Unknown	-0.096467	0.365577
Phosphate to N-palmitoyl-sphingosine (d18:1 to 16:0) ratio	Unknown	0.117023	0.545908		Sphingomyelin (d17:1/14:0, d16:1/15:0)	Unknown	-0.0682157	0.306189		N-palmitoyl-heptadecasphingosine (d17:1/16:0)	Unknown	-0.058453	0.273249		11beta-hydroxyetiocholanolone glucuronide	Lipid	-0.113242	0.394697		Pregnenediol disulfate (C21H34O8S2)	Unknown	-0.122358	0.289164							Histidine to phosphate ratio	Xenobiotics	0.0654563	0.383042		N-methyl-2-pyridone-5-carboxamide	Unknown	-0.0917805	0.224184
					O-sulfo-l-tyrosine	Unknown	-0.0694462	0.167206		Spermidine to ornithine ratio	Unknown	-0.0596771	0.290488		5alpha-androstan-3beta,17beta-diol monosulfate (2)	Amino Acid	-0.0588179	0.401487		Spermidine to (N(1) + N(8))-acetylspermidine ratio	Unknown	-0.175453	0.289955							3-phenylpropionate hydrocinnamate	Xenobiotics	0.0648189	0.387917		Phosphate to uridine ratio	Unknown	-0.072618	0.340692
					N-acetyl-L-alanine	Unknown	-0.0707192	0.195153		Spermidine to choline ratio	Unknown	-0.0638419	0.335973		X-12830	Metabolite ratios	0.0825229	0.405417		Phenylacetylglutamine	Unknown	0.248519	0.290763							3-phosphoglycerate to adenosine 5'-diphosphate (ADP) ratio	Xenobiotics	-0.0775386	0.401019		Oleate/vaccenate (18:1)	Unknown	0.038515	0.33921
					Indolin-2-one	Xenobiotics	0.0714267	0.176092		Spermidine to 5-methylthioadenosine (MTA) ratio	Unknown	-0.0757214	0.283353		Creatine to carnitine ratio	Lipid	0.10162	0.40706		Ergothioneine	Lipid	0.0655276	0.291699							3-ureidopropionate	Xenobiotics	-0.107304	0.593799		N-acetylputrescine	Unknown	0.0837945	0.241172
					Metabolonic lactone sulfate	Xenobiotics	-0.0324256	0.296731		Caprate (10:0)	Xenobiotics	0.0753037	0.26852		Linolenate [alpha or gamma; (18:3n3 or 6)]	Lipid	-0.143329	0.409745		Ceramide (d18:1/24:1)	Lipid	0.168271	0.292067												N-acetylneuraminate	Unknown	0.0906451	0.341403
					Glycerol to sulfate ratio	Xenobiotics	-0.0539421	0.320674		Beta-hydroxyisovaleroylcarnitine	Xenobiotics	0.0683305	0.333328		1-(1-enyl-palmitoyl)-GPE (p-16:0)	Lipid	-0.146999	0.436881		X-24243	Metabolite ratios	0.207238	0.293544												Propyl 4-hydroxybenzoate sulfate	Unknown	0.103257	0.306869
					Carnitine C14:1	Xenobiotics	-0.0553034	0.300157		2-ketocaprylate	Xenobiotics	0.0505408	0.273529		X-11849	Metabolite ratios	-0.103673	0.443077		7-methylguanine	Nucleotide	-0.194088	0.29485												P-cresol sulfate	Unknown	0.110794	0.346978
					Gamma-glutamyl-alpha-lysine	Xenobiotics	-0.0583846	0.136503		1,2,3-benzenetriol sulfate (2)	Xenobiotics	0.0482962	0.281527		Carnitine C4	Amino Acid	-0.0717826	0.458571		3,7-dimethylurate	Amino Acid	-0.148261	0.295038												Eicosenedioate (C20:1-DC)	Xenobiotics	-0.0896223	0.302027
					Aspartate to phosphate ratio	Xenobiotics	-0.0666865	0.315883		Glycoursodeoxycholic acid sulfate (1)	Xenobiotics	-0.0460361	0.33723		Deoxycarnitine	Amino Acid	-0.0986903	0.515641		Sphingomyelin (d18:1/18:1, d18:2/18:0)	Lipid	0.18081	0.295552												3-phenylpropionate hydrocinnamate	Xenobiotics	-0.0765684	0.29712
					2,4-di-tert-butylphenol	Xenobiotics	-0.0669457	0.218795		3-carboxy-4-methyl-5-pentyl-2-furanpropionate (3-CMPFP)	Xenobiotics	-0.0510037	0.314599		X-18922	Metabolite ratios	-0.0986556	0.521896		Behenoylcarnitine (C22)	Lipid	0.14162	0.29568												5alpha-pregnan-3beta,20alpha-diol disulfate	Xenobiotics	-0.0665791	0.340133
					Eicosanedioate (C20-DC)	Xenobiotics	-0.0679317	0.268094		3-methoxycatechol sulfate (2)	Xenobiotics	-0.0532811	0.334163		EDTA	Amino Acid	-0.185931	0.535564		Malonylcarnitine	Lipid	0.183966	0.295902												Cinnamoylglycine	Xenobiotics	0.0721664	0.301024
					N1-methylinosine	Xenobiotics	-0.0697246	0.244273		Indolelactate	Xenobiotics	-0.0633632	0.28263							Glucose to N-palmitoyl-sphingosine (d18:1 to 16:0) ratio	Amino Acid	-0.224282	0.296481												Citrate to taurocholate ratio	Xenobiotics	0.101265	0.289378
					Eicosenedioate (C20:1-DC)	Xenobiotics	-0.0715652	0.217214		Arabitol/xylitol	Xenobiotics	-0.0812164	0.314453							N-acetylvaline	Unknown	0.196942	0.297095												5alpha-androstan-3alpha,17beta-diol monosulfate (2)	Xenobiotics	0.107432	0.309598
																				Serine to alpha-tocopherol ratio	Unknown	-0.188851	0.297445												Cortisol (plasma)	Xenobiotics	0.120398	0.331931
																				X-21467	Metabolite ratios	-0.101232	0.297803
																				Cytidine to N-acetylneuraminate ratio	Amino Acid	0.177018	0.298207
																				Gamma-glutamyltryptophan	Carbohydrate	-0.200757	0.299334
																				Flavin adenine dinucleotide (FAD)	Amino Acid	0.115274	0.299529
																				Phosphate to linoleoyl-arachidonoyl-glycerol (18:2 to 20:4) [2] ratio	Unknown	-0.159669	0.29993
																				Glycoursodeoxycholic acid sulfate (1)	Xenobiotics	-0.150887	0.300186
																				2-hydroxystearate	Xenobiotics	0.217397	0.302689
																				Cytidine	Nucleotide	0.125494	0.303555
																				Pantothenate	Unknown	-0.0782704	0.303771
																				Linoleoyl-arachidonoyl-glycerol (18:2/20:4) [2]	Lipid	0.122094	0.307209

## Sheet: ST3
Supplementary table 3: Four methods of foot (except ankle) and immune cells in MR analysis
id	Panel	Trait	method	nSNP	β	SE	pval	lo_ci	up_ci	OR	or_lci95	or_uci95
GCST90001452	cDC	CD11c+ CD62L- monocyte AC	MR Egger	22	-0.0592424	0.0221734	0.0146542	-0.102702	-0.0157826	0.942478	0.902396	0.984341
			Weighted median	22	-0.0392525	0.0236202	0.0965496	-0.0855482	0.00704317	0.961508	0.918009	1.00707
			Simple mode	22	-0.020113	0.035892	0.581152	-0.0904614	0.0502353	0.980088	0.91351	1.05152
			Weighted mode	22	-0.0414496	0.0214629	0.0670658	-0.0835169	0.000617779	0.959398	0.919876	1.00062
GCST90001469	cDC	CD62L- myeloid DC %DC	MR Egger	24	0.0322715	0.0208063	0.135158	-0.00850882	0.0730517	1.0328	0.991527	1.07579
			Weighted median	24	0.00474533	0.0203084	0.815246	-0.0350591	0.0445497	1.00476	0.965548	1.04556
			Simple mode	24	0.0274368	0.037044	0.466397	-0.0451693	0.100043	1.02782	0.955836	1.10522
			Weighted mode	24	0.0192773	0.0183468	0.304303	-0.0166824	0.0552369	1.01946	0.983456	1.05679
GCST90001501	Treg	Activated & secreting Treg AC	MR Egger	22	0.0169613	0.00861366	0.0629523	7.84917e-05	0.033844	1.01711	1.00008	1.03442
			Weighted median	22	0.0102926	0.0103747	0.321156	-0.0100418	0.030627	1.01035	0.990008	1.0311
			Simple mode	22	0.0145164	0.0164527	0.387597	-0.0177309	0.0467637	1.01462	0.982425	1.04787
			Weighted mode	22	0.0175773	0.00923382	0.0707608	-0.000520979	0.0356756	1.01773	0.999479	1.03632
GCST90001522	Myeloid cell	CD33- HLA DR- AC	MR Egger	21	-0.0154299	0.0398575	0.702964	-0.0935505	0.0626907	0.984689	0.910692	1.0647
			Weighted median	21	-0.0275533	0.0266761	0.301658	-0.0798384	0.0247318	0.972823	0.923266	1.02504
			Simple mode	21	-0.0474145	0.04345	0.288138	-0.132576	0.0377474	0.953692	0.875836	1.03847
			Weighted mode	21	-0.0164988	0.0352656	0.644954	-0.0856193	0.0526218	0.983637	0.917944	1.05403
GCST90001558	Maturation stages of T cell	TD CD8br %CD8br	MR Egger	23	0.0438239	0.0284474	0.138366	-0.0119329	0.0995808	1.0448	0.988138	1.10471
			Weighted median	23	0.0438017	0.0244911	0.0736991	-0.00420077	0.0918041	1.04478	0.995808	1.09615
			Simple mode	23	0.0345214	0.0457355	0.458371	-0.0551202	0.124163	1.03512	0.946371	1.1322
			Weighted mode	23	0.0386781	0.0224957	0.0995901	-0.00541346	0.0827697	1.03944	0.994601	1.08629
GCST90001560	Maturation stages of T cell	CD45RA+ CD8br AC	MR Egger	27	0.0151433	0.00723548	0.0466649	0.000961782	0.0293249	1.01526	1.00096	1.02976
			Weighted median	27	0.0122877	0.00848725	0.147677	-0.00434728	0.0289227	1.01236	0.995662	1.02935
			Simple mode	27	0.00453692	0.0190724	0.81384	-0.0328451	0.0419189	1.00455	0.967688	1.04281
			Weighted mode	27	0.0139573	0.00697753	0.0560114	0.000281344	0.0276332	1.01406	1.00028	1.02802
GCST90001600	TBNK	Leukocyte AC	MR Egger	11	-0.021533	0.0381581	0.58633	-0.0963228	0.0532569	0.978697	0.908171	1.0547
			Weighted median	11	-0.0409484	0.0216677	0.0587806	-0.0834172	0.00152041	0.959879	0.919967	1.00152
			Simple mode	11	-0.0756814	0.0423437	0.104181	-0.158675	0.00731221	0.927112	0.853274	1.00734
			Weighted mode	11	-0.0411468	0.0185515	0.0508686	-0.0775078	-0.00478587	0.959688	0.92542	0.995226
GCST90001607	TBNK	CD8br %leukocyte	MR Egger	16	0.0574641	0.0779647	0.473262	-0.0953466	0.210275	1.05915	0.909058	1.23402
			Weighted median	16	-0.0367673	0.042541	0.387434	-0.120148	0.0466131	0.9639	0.886789	1.04772
			Simple mode	16	-0.0343256	0.0714558	0.637891	-0.174379	0.105728	0.966257	0.839979	1.11152
			Weighted mode	16	-0.0211546	0.0604983	0.731446	-0.139731	0.097422	0.979068	0.869592	1.10233
GCST90001662	Treg	CD28- CD8dim %CD8dim	MR Egger	15	-0.016355	0.00754652	0.0493769	-0.0311462	-0.00156383	0.983778	0.969334	0.998437
			Weighted median	15	-0.0114613	0.00837939	0.171378	-0.0278849	0.00496235	0.988604	0.9725	1.00497
			Simple mode	15	-0.0329868	0.0278661	0.256218	-0.0876043	0.0216307	0.967551	0.916123	1.02187
			Weighted mode	15	-0.0161198	0.00772533	0.0556941	-0.0312614	-0.000978143	0.984009	0.969222	0.999022
GCST90001761	B cell	CD20 on sw mem	MR Egger	31	-0.0243461	0.0294191	0.414678	-0.0820075	0.0333153	0.975948	0.921265	1.03388
			Weighted median	31	-0.028396	0.0297583	0.33997	-0.0867222	0.0299301	0.972003	0.916932	1.03038
			Simple mode	31	0.0172056	0.051901	0.742565	-0.0845204	0.118932	1.01735	0.918953	1.12629
			Weighted mode	31	-0.00831095	0.030269	0.785529	-0.0676381	0.0510162	0.991723	0.934599	1.05234
GCST90001778	B cell	CD25 on IgD+ CD24+	MR Egger	26	0.0202535	0.0155582	0.205343	-0.0102404	0.0507475	1.02046	0.989812	1.05206
			Weighted median	26	0.0143356	0.0144168	0.320042	-0.0139212	0.0425925	1.01444	0.986175	1.04351
			Simple mode	26	-0.00919502	0.041174	0.8251	-0.089896	0.071506	0.990847	0.914026	1.07412
			Weighted mode	26	0.011452	0.0122227	0.357751	-0.0125045	0.0354084	1.01152	0.987573	1.03604
GCST90001786	B cell	CD25 on IgD- CD27-	MR Egger	21	-0.00671257	0.0507921	0.896249	-0.106265	0.09284	0.99331	0.899186	1.09729
			Weighted median	21	-0.0393151	0.0367022	0.284083	-0.111251	0.0326212	0.961448	0.894714	1.03316
			Simple mode	21	-0.0290101	0.0585843	0.625866	-0.143835	0.0858151	0.971407	0.86603	1.0896
			Weighted mode	21	-0.0236099	0.048648	0.632723	-0.11896	0.0717401	0.976667	0.887843	1.07438
GCST90001790	B cell	CD25 on memory B cell	MR Egger	24	0.0732784	0.0210653	0.00213054	0.0319903	0.114566	1.07603	1.03251	1.12139
			Weighted median	24	0.0626148	0.0242695	0.00988051	0.0150467	0.110183	1.06462	1.01516	1.11648
			Simple mode	24	-0.00185647	0.048644	0.969886	-0.0971987	0.0934858	0.998145	0.907376	1.09799
			Weighted mode	24	0.0495252	0.0219525	0.0338821	0.00649827	0.0925521	1.05077	1.00652	1.09697
GCST90001811	B cell	CD38 on IgD+ CD24-	MR Egger	17	-0.100863	0.0415198	0.0281643	-0.182241	-0.0194838	0.904057	0.8334	0.980705
			Weighted median	17	-0.0556954	0.0371058	0.133358	-0.128423	0.017032	0.945827	0.879482	1.01718
			Simple mode	17	-0.016636	0.0591423	0.782095	-0.132555	0.0992829	0.983502	0.875855	1.10438
			Weighted mode	17	-0.0525491	0.0493713	0.302964	-0.149317	0.0442187	0.948808	0.861296	1.04521
GCST90001812	B cell	CD38 on IgD+ CD38br	MR Egger	17	-0.0673207	0.0325254	0.0561513	-0.131071	-0.00357085	0.934895	0.877156	0.996436
			Weighted median	17	-0.0520917	0.0319983	0.103535	-0.114808	0.0106249	0.949242	0.891537	1.01068
			Simple mode	17	-0.0301815	0.0505955	0.559171	-0.129349	0.0689857	0.970269	0.878667	1.07142
			Weighted mode	17	-0.0572496	0.0330785	0.102738	-0.122083	0.00758421	0.944358	0.885075	1.00761
GCST90001813	B cell	CD38 on IgD+ CD38dim	MR Egger	23	-0.0427155	0.0300388	0.169707	-0.101591	0.0161606	0.958184	0.903399	1.01629
			Weighted median	23	-0.0348786	0.0301326	0.247066	-0.0939385	0.0241813	0.965723	0.910339	1.02448
			Simple mode	23	-0.0355396	0.0509029	0.492377	-0.135309	0.0642302	0.965085	0.873446	1.06634
			Weighted mode	23	-0.0334405	0.0358257	0.360734	-0.103659	0.0367778	0.967112	0.901533	1.03746
GCST90001839	Maturation stages of T cell	CD3 on EM CD8br	MR Egger	20	-0.0568114	0.031272	0.0859562	-0.118105	0.00448185	0.944772	0.888603	1.00449
			Weighted median	20	-0.0111662	0.0287906	0.698133	-0.0675958	0.0452634	0.988896	0.934638	1.0463
			Simple mode	20	-0.101346	0.0497078	0.0556256	-0.198774	-0.00391898	0.90362	0.819735	0.996089
			Weighted mode	20	-0.0372914	0.0306773	0.239026	-0.097419	0.0228362	0.963395	0.907176	1.0231
GCST90001849	TBNK	CD3 on HLA DR+ CD4+	MR Egger	26	-0.0926438	0.0330339	0.00982577	-0.15739	-0.0278973	0.911518	0.854371	0.972488
			Weighted median	26	-0.0510706	0.0283176	0.0713104	-0.106573	0.00443182	0.950212	0.898909	1.00444
			Simple mode	26	-0.023811	0.0530789	0.657588	-0.127846	0.0802237	0.97647	0.879989	1.08353
			Weighted mode	26	-0.0648332	0.0334415	0.0639054	-0.130378	0.000712058	0.937224	0.877763	1.00071
GCST90001851	Treg	CD3 on T cell	MR Egger	31	-0.0338738	0.0158769	0.0414684	-0.0649926	-0.002755	0.966693	0.937074	0.997249
			Weighted median	31	-0.0315452	0.0166248	0.0577642	-0.0641297	0.00103933	0.968947	0.937883	1.00104
			Simple mode	31	0.0248039	0.0321925	0.447037	-0.0382934	0.0879011	1.02511	0.962431	1.09188
			Weighted mode	31	-0.0301858	0.0154158	0.0595742	-0.0604009	2.92e-05	0.970265	0.941387	1.00003
GCST90001856	Treg	CD3 on CD39+ secreting Treg	MR Egger	27	-0.0549475	0.0293884	0.0732815	-0.112549	0.00265375	0.946535	0.893554	1.00266
			Weighted median	27	-0.0469524	0.0257271	0.0679982	-0.0973776	0.00347267	0.954133	0.907213	1.00348
			Simple mode	27	-0.0863101	0.046076	0.0723232	-0.176619	0.00399882	0.91731	0.838099	1.00401
			Weighted mode	27	-0.0495645	0.0247404	0.0556624	-0.0980558	-0.00107323	0.951644	0.906598	0.998927
GCST90001873	Maturation stages of T cell	HVEM on EM CD8br	MR Egger	18	-0.0128736	0.0312769	0.686094	-0.0741763	0.0484292	0.987209	0.928508	1.04962
			Weighted median	18	-0.0214344	0.0241098	0.373986	-0.0686895	0.0258208	0.978794	0.933616	1.02616
			Simple mode	18	0.00294285	0.033179	0.93036	-0.062088	0.0679737	1.00295	0.9398	1.07034
			Weighted mode	18	-0.0106521	0.02684	0.696397	-0.0632585	0.0419542	0.989404	0.938701	1.04285
GCST90001875	Maturation stages of T cell	HVEM on CD4+	MR Egger	20	-0.016116	0.02835	0.576743	-0.071682	0.03945	0.984013	0.930827	1.04024
			Weighted median	20	-0.0223749	0.0237781	0.346711	-0.06898	0.0242302	0.977874	0.933345	1.02453
			Simple mode	20	-0.0381034	0.044526	0.402796	-0.125374	0.0491675	0.962613	0.882167	1.0504
			Weighted mode	20	-0.0166658	0.0263437	0.534516	-0.0682994	0.0349679	0.983472	0.933981	1.03559
GCST90001927	Treg	CD127 on CD8br	MR Egger	24	-0.0554621	0.044493	0.225677	-0.142668	0.0317441	0.946048	0.867042	1.03225
			Weighted median	24	-0.0618511	0.0345219	0.0731893	-0.129514	0.00581181	0.940023	0.878522	1.00583
			Simple mode	24	-0.0293397	0.0514172	0.57379	-0.130117	0.071438	0.971087	0.877992	1.07405
			Weighted mode	24	-0.0585956	0.039497	0.151504	-0.13601	0.0188184	0.943088	0.872834	1.019
GCST90001995	Monocyte	CX3CR1 on monocyte	MR Egger	26	-0.0725756	0.0423748	0.0996587	-0.15563	0.010479	0.929995	0.855876	1.01053
			Weighted median	26	-0.0731462	0.0283386	0.00984716	-0.12869	-0.0176025	0.929465	0.879247	0.982551
			Simple mode	26	-0.0831868	0.0509675	0.115181	-0.183083	0.0167096	0.920179	0.832699	1.01685
			Weighted mode	26	-0.0933242	0.0329658	0.00902855	-0.157937	-0.0287113	0.910898	0.853903	0.971697
GCST90001996	Monocyte	CX3CR1 on CD14+ CD16+ monocyte	MR Egger	34	-0.0232594	0.0186354	0.221039	-0.0597847	0.0132659	0.977009	0.941967	1.01335
			Weighted median	34	-0.0212058	0.018797	0.259258	-0.058048	0.0156364	0.979017	0.943605	1.01576
			Simple mode	34	-0.0329504	0.0286889	0.259003	-0.0891806	0.0232798	0.967587	0.91468	1.02355
			Weighted mode	34	-0.0266402	0.0167339	0.120921	-0.0594386	0.00615818	0.973711	0.942293	1.00618
GCST90001997	Monocyte	CX3CR1 on CD14+ CD16- monocyte	MR Egger	27	-0.0382559	0.0331819	0.25985	-0.103292	0.0267806	0.962467	0.901863	1.02714
			Weighted median	27	-0.0400179	0.0255988	0.117989	-0.0901915	0.0101558	0.960772	0.913756	1.01021
			Simple mode	27	-0.0456533	0.0441588	0.310731	-0.132205	0.040898	0.955373	0.876162	1.04175
			Weighted mode	27	-0.0653245	0.0306114	0.0424421	-0.125323	-0.00532615	0.936763	0.882212	0.994688
GCST90002023	Maturation stages of T cell	CD4 on CM CD4 +	MR Egger	15	0.0674957	0.0468587	0.1734	-0.0243475	0.159339	1.06983	0.975947	1.17274
			Weighted median	15	0.044966	0.0326307	0.168196	-0.0189903	0.108922	1.04599	0.981189	1.11508
			Simple mode	15	0.0414344	0.0465249	0.3882	-0.0497544	0.132623	1.0423	0.951463	1.14182
			Weighted mode	15	0.0615862	0.0392495	0.138946	-0.0153428	0.138515	1.06352	0.984774	1.14857
GCST90002027	Maturation stages of T cell	CD4 on CD45RA+ CD4+	MR Egger	27	0.0574893	0.0395784	0.158788	-0.0200844	0.135063	1.05917	0.980116	1.14461
			Weighted median	27	0.0533611	0.0300552	0.0758258	-0.00554709	0.112269	1.05481	0.994468	1.11881
			Simple mode	27	0.0723476	0.0513303	0.170551	-0.0282597	0.172955	1.07503	0.972136	1.18881
			Weighted mode	27	0.0667647	0.0376842	0.088168	-0.00709637	0.140626	1.06904	0.992929	1.15099
GCST90002095	Myeloid cell	CD11b on CD33dim HLA DR-	MR Egger	23	0.0470885	0.0313546	0.148035	-0.0143665	0.108543	1.04821	0.985736	1.11465
			Weighted median	23	0.0171806	0.0226807	0.448751	-0.0272736	0.0616349	1.01733	0.973095	1.06357
			Simple mode	23	0.0170663	0.0367663	0.647077	-0.0549957	0.0891284	1.01721	0.946489	1.09322
			Weighted mode	23	0.0328216	0.0296029	0.27952	-0.0252	0.0908432	1.03337	0.975115	1.0951

## Sheet: ST4
Supplementary table 4: Four methods of forea and immune cells in MR analysis
id	Panel	Trait	method	nSNP	β	SE	pval	lo_ci	up_ci	OR	or_lci95	or_uci95
GCST90001397	B cell	Unsw mem %B cell	MR Egger	31	-0.00506814	0.0163376	0.758617	-0.0370898	0.0269535	0.994945	0.96359	1.02732
			Weighted median	31	-0.0162465	0.0133621	0.224038	-0.0424363	0.00994329	0.983885	0.958452	1.00999
			Simple mode	31	-0.0229429	0.0225711	0.317532	-0.0671824	0.0212965	0.977318	0.935025	1.02152
			Weighted mode	31	-0.0164964	0.0110432	0.145668	-0.038141	0.00514815	0.983639	0.962577	1.00516
GCST90001398	B cell	Unsw mem AC	MR Egger	20	0.0322981	0.0285899	0.273432	-0.0237381	0.0883343	1.03283	0.976541	1.09235
			Weighted median	20	0.037935	0.0244163	0.120262	-0.00992093	0.0857909	1.03866	0.990128	1.08958
			Simple mode	20	0.0463174	0.0322128	0.166741	-0.0168196	0.109454	1.04741	0.983321	1.11567
			Weighted mode	20	0.0430886	0.0263889	0.118967	-0.00863358	0.0948108	1.04403	0.991404	1.09945
GCST90001433	B cell	IgD- CD27- %lymphocyte	MR Egger	18	0.0934828	0.0452933	0.055632	0.00470801	0.182258	1.09799	1.00472	1.19992
			Weighted median	18	0.0304464	0.0265274	0.251078	-0.0215473	0.0824401	1.03091	0.978683	1.08593
			Simple mode	18	0.0683505	0.0483392	0.175421	-0.0263943	0.163095	1.07074	0.973951	1.17715
			Weighted mode	18	0.0269889	0.0361195	0.465147	-0.0438053	0.097783	1.02736	0.95714	1.10272
GCST90001439	B cell	IgD+ CD24+ %lymphocyte	MR Egger	15	0.0778419	0.0496609	0.141015	-0.0194934	0.175177	1.08095	0.980695	1.19146
			Weighted median	15	0.0638023	0.0285742	0.0255576	0.00779698	0.119808	1.06588	1.00783	1.12728
			Simple mode	15	0.0627052	0.0359004	0.102591	-0.00765961	0.13307	1.06471	0.99237	1.14233
			Weighted mode	15	0.0627052	0.034078	0.0870558	-0.00408762	0.129498	1.06471	0.995921	1.13826
GCST90001452	cDC	CD11c+ CD62L- monocyte AC	MR Egger	22	-0.0251733	0.0143047	0.0937307	-0.0532105	0.00286387	0.975141	0.94818	1.00287
			Weighted median	22	-0.0377629	0.0163779	0.021126	-0.0698635	-0.00566226	0.962941	0.932521	0.994354
			Simple mode	22	-0.0283378	0.0305525	0.364199	-0.0882207	0.0315451	0.97206	0.915559	1.03205
			Weighted mode	22	-0.03012	0.0172769	0.0958943	-0.0639828	0.0037428	0.970329	0.938021	1.00375
GCST90001454	cDC	CD62L- HLA DR++ monocyte AC	MR Egger	19	-0.0841923	0.0600621	0.178982	-0.201914	0.0335294	0.919254	0.817165	1.0341
			Weighted median	19	-0.0730419	0.0293522	0.0128296	-0.130572	-0.0155116	0.929562	0.877593	0.984608
			Simple mode	19	-0.0552837	0.0495707	0.279413	-0.152442	0.041875	0.946217	0.858608	1.04276
			Weighted mode	19	-0.067773	0.0403136	0.110004	-0.146788	0.0112417	0.934473	0.863477	1.01131
GCST90001503	Treg	Activated & secreting Treg %CD4+	MR Egger	31	-0.00574777	0.00489748	0.250098	-0.0153468	0.0038513	0.994269	0.98477	1.00386
			Weighted median	31	-0.00772987	0.00645579	0.231168	-0.0203832	0.00492346	0.9923	0.979823	1.00494
			Simple mode	31	-0.0178136	0.00892311	0.0550426	-0.0353028	-0.000324265	0.982344	0.965313	0.999676
			Weighted mode	31	-0.00644215	0.00533085	0.236308	-0.0168906	0.00400632	0.993579	0.983251	1.00401
GCST90001528	Myeloid cell	CD33dim HLA DR+ CD11b- %CD33dim HLA DR+	MR Egger	24	-0.017277	0.00851467	0.0547203	-0.0339658	-0.000588282	0.982871	0.966605	0.999412
			Weighted median	24	-0.0165449	0.00781577	0.0342715	-0.0318638	-0.001226	0.983591	0.968638	0.998775
			Simple mode	24	-0.00873018	0.0129304	0.506302	-0.0340738	0.0166135	0.991308	0.9665	1.01675
			Weighted mode	24	-0.0150195	0.00766899	0.0624107	-0.0300507	1.17452e-05	0.985093	0.970396	1.00001
GCST90001529	Myeloid cell	CD66b++ myeloid cell AC	MR Egger	16	-0.0305995	0.0233067	0.210329	-0.0762806	0.0150816	0.969864	0.926556	1.0152
			Weighted median	16	-0.0294386	0.019016	0.121599	-0.06671	0.00783277	0.97099	0.935466	1.00786
			Simple mode	16	-0.0234219	0.0286267	0.426059	-0.0795302	0.0326864	0.97685	0.92355	1.03323
			Weighted mode	16	-0.0271102	0.0219806	0.236418	-0.0701922	0.0159719	0.973254	0.932215	1.0161
GCST90001549	Maturation stages of T cell	CM CD8br %CD8br	MR Egger	31	0.0479396	0.0328862	0.155657	-0.0165174	0.112397	1.04911	0.983618	1.11896
			Weighted median	31	0.0204933	0.0226504	0.365588	-0.0239014	0.064888	1.0207	0.976382	1.06704
			Simple mode	31	0.0152149	0.0412239	0.714661	-0.0655839	0.0960137	1.01533	0.93652	1.10077
			Weighted mode	31	0.0194311	0.0420893	0.647653	-0.0630638	0.101926	1.01962	0.938884	1.1073
GCST90001615	TBNK	TCRgd AC	MR Egger	19	-0.0646596	0.024728	0.0181152	-0.113126	-0.0161928	0.937386	0.893038	0.983938
			Weighted median	19	-0.0716867	0.0216789	0.000943833	-0.114177	-0.0291961	0.930822	0.8921	0.971226
			Simple mode	19	-0.0637116	0.0363704	0.096838	-0.134998	0.00757444	0.938276	0.873718	1.0076
			Weighted mode	19	-0.0637116	0.0202502	0.00558449	-0.103402	-0.0240211	0.938276	0.901764	0.976265
GCST90001675	Treg	CD28- CD127- CD25++ CD8br AC	MR Egger	29	-0.0208896	0.0104589	0.0559627	-0.0413891	-0.000390026	0.979327	0.959456	0.99961
			Weighted median	29	-0.0191745	0.0121409	0.11426	-0.0429707	0.00462164	0.981008	0.957939	1.00463
			Simple mode	29	-0.032583	0.0290635	0.271771	-0.0895475	0.0243816	0.967942	0.914345	1.02468
			Weighted mode	29	-0.0186416	0.00996101	0.0717641	-0.0381652	0.000881972	0.981531	0.962554	1.00088
GCST90001681	Treg	CD25++ CD8br AC	MR Egger	27	-0.0207941	0.0233246	0.381157	-0.0665103	0.0249221	0.979421	0.935653	1.02524
			Weighted median	27	-0.0277868	0.0186512	0.136273	-0.064343	0.00876949	0.972596	0.937683	1.00881
			Simple mode	27	-0.0154995	0.0299181	0.608794	-0.0741389	0.0431399	0.98462	0.928543	1.04408
			Weighted mode	27	-0.026219	0.0219385	0.24283	-0.0692184	0.0167804	0.974122	0.933123	1.01692
GCST90001695	Treg	CD45RA- CD28- CD8br AC	MR Egger	333	8.85805e-06	9.16558e-06	0.334526	-9.10648e-06	2.68226e-05	1.00001	0.999991	1.00003
			Weighted median	333	-2.65437e-06	1.08403e-05	0.806564	-2.39014e-05	1.85927e-05	0.999997	0.999976	1.00002
			Simple mode	333	1.20669e-05	2.02599e-05	0.551845	-2.76425e-05	5.17764e-05	1.00001	0.999972	1.00005
			Weighted mode	333	-3.49555e-06	1.19103e-05	0.769332	-2.68398e-05	1.98487e-05	0.999997	0.999973	1.00002
GCST90001707	B cell	BAFF-R on IgD+ CD38- unsw mem	MR Egger	19	-0.0257237	0.013179	0.0676266	-0.0515544	0.000107115	0.974604	0.949752	1.00011
			Weighted median	19	-0.021415	0.0109144	0.0497536	-0.0428073	-2.26661e-05	0.978813	0.958096	0.999977
			Simple mode	19	-0.0295248	0.026645	0.282415	-0.0817491	0.0226995	0.970907	0.921503	1.02296
			Weighted mode	19	-0.0225478	0.0113	0.0613635	-0.0446957	-0.000399829	0.977705	0.956288	0.9996
GCST90001711	B cell	BAFF-R on IgD- CD27-	MR Egger	18	-0.0122221	0.0127344	0.351452	-0.0371815	0.0127374	0.987852	0.963501	1.01282
			Weighted median	18	-0.0223654	0.0116017	0.0538844	-0.0451048	0.000373989	0.977883	0.955897	1.00037
			Simple mode	18	-0.059739	0.025702	0.0327568	-0.110115	-0.00936301	0.94201	0.895731	0.990681
			Weighted mode	18	-0.0201559	0.0118617	0.107498	-0.0434049	0.0030931	0.980046	0.957524	1.0031
GCST90001725	B cell	CD19 on IgD+ CD24-	MR Egger	25	-0.0162729	0.00739724	0.0381323	-0.0307715	-0.00177428	0.983859	0.969697	0.998227
			Weighted median	25	-0.0161925	0.00877913	0.0651197	-0.0333996	0.00101456	0.983938	0.967152	1.00102
			Simple mode	25	0.0108438	0.0197718	0.588451	-0.0279089	0.0495965	1.0109	0.972477	1.05085
			Weighted mode	25	-0.0133415	0.00759361	0.0916817	-0.0282249	0.001542	0.986747	0.97217	1.00154
GCST90001726	B cell	CD19 on IgD+ CD38-	MR Egger	31	-0.0191311	0.00797139	0.0230409	-0.034755	-0.00350715	0.981051	0.965842	0.996499
			Weighted median	31	-0.0112757	0.0100697	0.262817	-0.0310123	0.00846101	0.988788	0.969464	1.0085
			Simple mode	31	-0.0110116	0.0212182	0.60759	-0.0525992	0.0305761	0.989049	0.94876	1.03105
			Weighted mode	31	-0.0139423	0.00792963	0.0889039	-0.0294844	0.00159977	0.986154	0.970946	1.0016
GCST90001743	B cell	CD20 on B cell	MR Egger	23	-0.00972162	0.0315977	0.761365	-0.0716531	0.0522099	0.990325	0.930854	1.0536
			Weighted median	23	-0.0344423	0.0192811	0.0740468	-0.0722333	0.00334867	0.966144	0.930314	1.00335
			Simple mode	23	-0.0489073	0.0356262	0.183651	-0.118735	0.0209201	0.952269	0.888043	1.02114
			Weighted mode	23	-0.0372717	0.0311068	0.243595	-0.0982411	0.0236977	0.963414	0.90643	1.02398
GCST90001764	B cell	CD24 on CD24+ CD27+	MR Egger	3	0.0758033	0.0418577	0.321189	-0.00623785	0.157845	1.07875	0.993782	1.17098
			Weighted median	3	0.0691674	0.0368736	0.0606832	-0.00310488	0.14144	1.07162	0.9969	1.15193
			Simple mode	3	0.0829031	0.0474018	0.222408	-0.0100045	0.175811	1.08644	0.990045	1.19221
			Weighted mode	3	0.071597	0.035433	0.180725	0.00214833	0.141046	1.07422	1.00215	1.15148
GCST90001777	B cell	CD25 on CD24+ CD27+	MR Egger	24	0.0112663	0.00529439	0.0447861	0.000889331	0.0216433	1.01133	1.00089	1.02188
			Weighted median	24	0.0108759	0.00560824	0.0524692	-0.000116293	0.021868	1.01094	0.999884	1.02211
			Simple mode	24	-0.018644	0.0249445	0.462385	-0.0675351	0.0302472	0.981529	0.934695	1.03071
			Weighted mode	24	0.011886	0.00505837	0.027738	0.00197165	0.0218004	1.01196	1.00197	1.02204
GCST90001821	B cell	IgD on IgD+ CD24-	MR Egger	29	0.00286297	0.0191536	0.88229	-0.0346781	0.040404	1.00287	0.965916	1.04123
			Weighted median	29	0.0302185	0.0149808	0.0436799	0.000856141	0.0595808	1.03068	1.00086	1.06139
			Simple mode	29	0.0518497	0.0266762	0.0620478	-0.000435595	0.104135	1.05322	0.999565	1.10975
			Weighted mode	29	0.0288385	0.0140047	0.0488837	0.00138934	0.0562877	1.02926	1.00139	1.0579
GCST90001824	B cell	IgD on IgD+ CD38br	MR Egger	25	0.0354437	0.0191547	0.0771444	-0.00209941	0.0729869	1.03608	0.997903	1.07572
			Weighted median	25	0.0315065	0.0139467	0.0238797	0.0041709	0.0588421	1.03201	1.00418	1.06061
			Simple mode	25	0.0352545	0.0267299	0.199644	-0.0171361	0.0876452	1.03588	0.98301	1.0916
			Weighted mode	25	0.0316594	0.0145694	0.0398774	0.00310341	0.0602154	1.03217	1.00311	1.06207
GCST90001825	B cell	IgD on IgD+ CD38dim	MR Egger	22	0.0129743	0.0131613	0.336011	-0.0128218	0.0387703	1.01306	0.98726	1.03953
			Weighted median	22	0.015241	0.0124229	0.21988	-0.0091079	0.0395899	1.01536	0.990933	1.04038
			Simple mode	22	0.0273243	0.0204778	0.196383	-0.0128122	0.0674609	1.0277	0.987269	1.06979
			Weighted mode	22	0.0189097	0.0106061	0.0890636	-0.00187821	0.0396977	1.01909	0.998124	1.0405
GCST90001826	B cell	IgD on unsw mem	MR Egger	22	0.00954986	0.0137306	0.494733	-0.017362	0.0364618	1.0096	0.982788	1.03713
			Weighted median	22	0.0181985	0.0130923	0.164523	-0.00746235	0.0438593	1.01837	0.992565	1.04484
			Simple mode	22	0.00860127	0.0220607	0.700543	-0.0346377	0.0518402	1.00864	0.965955	1.05321
			Weighted mode	22	0.0173365	0.0116634	0.152031	-0.00552366	0.0401967	1.01749	0.994492	1.04102
GCST90001827	B cell	IgD on IgD+	MR Egger	21	0.0139064	0.0227581	0.548407	-0.0306996	0.0585124	1.014	0.969767	1.06026
			Weighted median	21	0.0325212	0.0167848	0.0526795	-0.000376998	0.0654195	1.03306	0.999623	1.06761
			Simple mode	21	0.0282827	0.0311178	0.374229	-0.0327081	0.0892736	1.02869	0.967821	1.09338
			Weighted mode	21	0.0314869	0.0161475	0.0653402	-0.000162208	0.063136	1.03199	0.999838	1.06517
GCST90001828	B cell	IgD on transitional	MR Egger	32	0.0247651	0.0199616	0.224354	-0.0143596	0.0638898	1.02507	0.985743	1.06597
			Weighted median	32	0.0325427	0.0168396	0.0532964	-0.000462902	0.0655484	1.03308	0.999537	1.06774
			Simple mode	32	0.0255843	0.0270005	0.350688	-0.0273367	0.0785053	1.02591	0.973034	1.08167
			Weighted mode	32	0.0283401	0.0169196	0.103996	-0.00482223	0.0615025	1.02875	0.995189	1.06343
GCST90001860	Treg	CD3 on CD39+ CD4+	MR Egger	27	-0.0271824	0.0141346	0.0659285	-0.0548862	0.000521526	0.973184	0.946593	1.00052
			Weighted median	27	-0.0151477	0.0121497	0.212488	-0.0389611	0.00866574	0.984966	0.961788	1.0087
			Simple mode	27	-0.012875	0.0201035	0.527493	-0.0522779	0.0265279	0.987207	0.949065	1.02688
			Weighted mode	27	-0.0157238	0.0127995	0.230274	-0.0408108	0.00936316	0.984399	0.960011	1.00941
GCST90001865	Treg	CD3 on CD28- CD8br	MR Egger	20	0.0549478	0.036271	0.147155	-0.0161433	0.126039	1.05649	0.983986	1.13433
			Weighted median	20	0.0253838	0.0202472	0.209952	-0.0143006	0.0650683	1.02571	0.985801	1.06723
			Simple mode	20	0.0336299	0.0364677	0.367996	-0.0378468	0.105107	1.0342	0.96286	1.11083
			Weighted mode	20	0.0252324	0.029759	0.407053	-0.0330952	0.0835601	1.02555	0.967446	1.08715
GCST90001890	Treg	CD28 on CD45RA+ CD4+	MR Egger	13	-0.0117183	0.0414553	0.782675	-0.0929707	0.069534	0.98835	0.91122	1.07201
			Weighted median	13	-0.0372392	0.0226248	0.0997751	-0.0815837	0.00710543	0.963446	0.921656	1.00713
			Simple mode	13	-0.0589488	0.0359609	0.127095	-0.129432	0.0115345	0.942755	0.878594	1.0116
			Weighted mode	13	-0.040231	0.0264724	0.154479	-0.0921168	0.0116549	0.960568	0.911999	1.01172
GCST90001911	TBNK	CD45 on NK	MR Egger	29	-0.0399117	0.0169138	0.025774	-0.0730628	-0.00676066	0.960874	0.929542	0.993262
			Weighted median	29	-0.0481582	0.0171847	0.00507268	-0.0818403	-0.0144761	0.952983	0.921419	0.985628
			Simple mode	29	-0.033904	0.033627	0.321975	-0.099813	0.032005	0.966664	0.905007	1.03252
			Weighted mode	29	-0.049599	0.0188615	0.0137295	-0.0865676	-0.0126304	0.951611	0.917074	0.987449
GCST90001922	Treg	CD127 on T cell	MR Egger	18	0.0987409	0.0451585	0.0439786	0.0102301	0.187252	1.10378	1.01028	1.20593
			Weighted median	18	0.0578698	0.0243597	0.0175187	0.0101248	0.105615	1.05958	1.01018	1.11139
			Simple mode	18	0.0726856	0.0363519	0.0617971	0.00143596	0.143935	1.07539	1.00144	1.15481
			Weighted mode	18	0.0662538	0.0289362	0.0351045	0.00953876	0.122969	1.0685	1.00958	1.13085
GCST90001933	Treg	CD25 on CD45RA- CD4 not Treg	MR Egger	26	-0.0152606	0.011736	0.205838	-0.0382631	0.0077419	0.984855	0.96246	1.00777
			Weighted median	26	-0.0161389	0.0116104	0.164517	-0.0388953	0.00661749	0.983991	0.961851	1.00664
			Simple mode	26	-0.0409341	0.0194043	0.045081	-0.0789666	-0.0029016	0.959892	0.924071	0.997103
			Weighted mode	26	-0.0135033	0.00985904	0.182979	-0.032827	0.00582045	0.986587	0.967706	1.00584
GCST90001956	Myeloid cell	CD33 on CD33br HLA DR+	MR Egger	23	0.0103345	0.0103186	0.327963	-0.00988983	0.0305589	1.01039	0.990159	1.03103
			Weighted median	23	0.0100415	0.00774359	0.194719	-0.00513597	0.0252189	1.01009	0.994877	1.02554
			Simple mode	23	0.0182245	0.0173877	0.30596	-0.0158554	0.0523044	1.01839	0.98427	1.0537
			Weighted mode	23	0.0112152	0.00779906	0.164502	-0.00407094	0.0265014	1.01128	0.995937	1.02686
GCST90001961	Treg	CD25 on CD39+ CD4+	MR Egger	23	-0.0309884	0.0141235	0.0396177	-0.0586705	-0.00330634	0.969487	0.943017	0.996699
			Weighted median	23	-0.0271336	0.0125871	0.0311101	-0.0518044	-0.00246282	0.973231	0.949515	0.99754
			Simple mode	23	0.0264869	0.0248414	0.297878	-0.0222023	0.0751761	1.02684	0.978042	1.07807
			Weighted mode	23	-0.0228542	0.0108583	0.0469587	-0.0441364	-0.00157202	0.977405	0.956823	0.998429
GCST90001969	TBNK	FSC-A on NK	MR Egger	18	-0.025186	0.0199163	0.224127	-0.0642219	0.0138499	0.975129	0.937797	1.01395
			Weighted median	18	-0.0175437	0.0181299	0.33321	-0.0530784	0.0179909	0.982609	0.948306	1.01815
			Simple mode	18	-0.0408454	0.0294307	0.183105	-0.0985296	0.0168388	0.959977	0.906169	1.01698
			Weighted mode	18	-0.0201379	0.0174718	0.265028	-0.0543826	0.0141069	0.980064	0.94707	1.01421
GCST90001980	Monocyte	CD40 on CD14+ CD16- monocyte	MR Egger	23	0.0310591	0.0174245	0.0891324	-0.00309282	0.0652111	1.03155	0.996912	1.06738
			Weighted median	23	0.0326458	0.0132325	0.0136213	0.00671016	0.0585815	1.03318	1.00673	1.06033
			Simple mode	23	-0.0102025	0.0209778	0.631533	-0.051319	0.0309141	0.989849	0.949976	1.0314
			Weighted mode	23	0.0296761	0.0121329	0.022909	0.00589569	0.0534566	1.03012	1.00591	1.05491
GCST90001985	Monocyte	CD40 on monocytes	MR Egger	29	0.0111242	0.00718629	0.133272	-0.00296095	0.0252093	1.01119	0.997043	1.02553
			Weighted median	29	0.014909	0.00801926	0.0630055	-0.00080872	0.0306268	1.01502	0.999192	1.0311
			Simple mode	29	0.0190972	0.012055	0.124387	-0.00453069	0.0427251	1.01928	0.99548	1.04365
			Weighted mode	29	0.0169053	0.006247	0.0114599	0.00466121	0.0291495	1.01705	1.00467	1.02958
GCST90001988	Monocyte	HLA DR on CD14+ CD16- monocyte	MR Egger	22	0.0221298	0.0199332	0.280084	-0.0169392	0.0611988	1.02238	0.983203	1.06311
			Weighted median	22	0.0201	0.0135695	0.138536	-0.00649621	0.0466963	1.0203	0.993525	1.0478
			Simple mode	22	0.043659	0.0255329	0.102018	-0.00638546	0.0937034	1.04463	0.993635	1.09823
			Weighted mode	22	0.0197345	0.0119447	0.113379	-0.0036772	0.0431462	1.01993	0.99633	1.04409
GCST90001990	Monocyte	CD64 on CD14- CD16+ monocyte	MR Egger	20	-0.0206573	0.0342212	0.553613	-0.0877308	0.0464161	0.979555	0.916007	1.04751
			Weighted median	20	0.0119525	0.0245371	0.626174	-0.0361402	0.0600452	1.01202	0.964505	1.06188
			Simple mode	20	0.0927457	0.0499572	0.0789575	-0.0051705	0.190662	1.09718	0.994843	1.21005
			Weighted mode	20	0.00470747	0.0214058	0.828283	-0.0372479	0.0466628	1.00472	0.963437	1.04777
GCST90001991	Monocyte	HLA DR on CD14+ monocyte	MR Egger	21	0.0232065	0.0206505	0.275108	-0.0172685	0.0636816	1.02348	0.98288	1.06575
			Weighted median	21	0.0203085	0.0138908	0.143738	-0.00691744	0.0475345	1.02052	0.993106	1.04868
			Simple mode	21	0.0377151	0.025829	0.15977	-0.0129097	0.0883398	1.03844	0.987173	1.09236
			Weighted mode	21	0.0206368	0.0128955	0.125209	-0.00463841	0.045912	1.02085	0.995372	1.04698
GCST90001995	Monocyte	CX3CR1 on monocyte	MR Egger	26	-0.000621309	0.0301387	0.983723	-0.0596932	0.0584506	0.999379	0.942053	1.06019
			Weighted median	26	-0.0386778	0.0185429	0.0369918	-0.0750219	-0.00233371	0.962061	0.927723	0.997669
			Simple mode	26	-0.0412195	0.0359214	0.262042	-0.111625	0.0291864	0.959618	0.894379	1.02962
			Weighted mode	26	-0.0396313	0.0192131	0.0496732	-0.0772891	-0.0019736	0.961144	0.925622	0.998028
GCST90001996	Monocyte	CX3CR1 on CD14+ CD16+ monocyte	MR Egger	34	-0.020241	0.0129699	0.12845	-0.0456619	0.00517991	0.979962	0.955365	1.00519
			Weighted median	34	-0.0217358	0.0124916	0.0818528	-0.0462193	0.00274771	0.978499	0.954833	1.00275
			Simple mode	34	-0.013393	0.02336	0.570309	-0.0591786	0.0323927	0.986696	0.942538	1.03292
			Weighted mode	34	-0.0187221	0.0119684	0.127287	-0.0421801	0.00473587	0.981452	0.958697	1.00475
GCST90002001	Monocyte	CD64 on CD14- CD16-	MR Egger	16	0.0172773	0.0355799	0.634768	-0.0524594	0.087014	1.01743	0.948893	1.09091
			Weighted median	16	0.052886	0.0254349	0.0375924	0.00303364	0.102738	1.05431	1.00304	1.1082
			Simple mode	16	0.0641727	0.0425234	0.152043	-0.0191731	0.147519	1.06628	0.98101	1.15895
			Weighted mode	16	0.0591291	0.0334332	0.0972898	-0.00639988	0.124658	1.06091	0.993621	1.13276
GCST90002003	Monocyte	CCR2 on CD14- CD16-	MR Egger	17	-0.041892	0.0214582	0.0698308	-0.0839501	0.000166138	0.958973	0.919477	1.00017
			Weighted median	17	-0.0328387	0.0236598	0.165151	-0.0792119	0.0135345	0.967695	0.923844	1.01363
			Simple mode	17	-0.127499	0.0506445	0.0228533	-0.226762	-0.0282357	0.880294	0.79711	0.972159
			Weighted mode	17	-0.016956	0.0232509	0.476381	-0.0625278	0.0286157	0.983187	0.939387	1.02903
GCST90002035	cDC	CD80 on myeloid DC	MR Egger	26	0.0387273	0.0173633	0.0353297	0.00469518	0.0727595	1.03949	1.00471	1.07547
			Weighted median	26	0.040316	0.0164629	0.0143294	0.00804869	0.0725833	1.04114	1.00808	1.07528
			Simple mode	26	0.0951462	0.0320571	0.00651945	0.0323144	0.157978	1.09982	1.03284	1.17114
			Weighted mode	26	0.0356103	0.0170006	0.0464988	0.00228902	0.0689315	1.03625	1.00229	1.07136
GCST90002039	cDC	CD80 on monocyte	MR Egger	23	0.0299182	0.0215436	0.17947	-0.0123073	0.0721437	1.03037	0.987768	1.07481
			Weighted median	23	0.0355266	0.0187144	0.0576491	-0.00115362	0.0722067	1.03617	0.998847	1.07488
			Simple mode	23	0.046258	0.0351625	0.201871	-0.0226604	0.115176	1.04734	0.977594	1.12207
			Weighted mode	23	0.0544727	0.0227464	0.0255813	0.00988975	0.0990556	1.05598	1.00994	1.10413
GCST90002040	cDC	CD80 on granulocyte	MR Egger	32	-0.0306525	0.0144238	0.0419244	-0.0589231	-0.00238194	0.969813	0.942779	0.997621
			Weighted median	32	-0.0197253	0.0163652	0.228081	-0.0518012	0.0123506	0.980468	0.949518	1.01243
			Simple mode	32	-0.0305512	0.0266225	0.259925	-0.0827313	0.0216289	0.969911	0.920598	1.02186
			Weighted mode	32	-0.025932	0.0152318	0.0986722	-0.0557864	0.00392233	0.974401	0.945741	1.00393
GCST90002078	TBNK	SSC-A on granulocyte	MR Egger	25	-0.0438048	0.0175463	0.0201476	-0.0781955	-0.00941414	0.957141	0.924784	0.99063
			Weighted median	25	-0.0225652	0.0171312	0.187773	-0.0561423	0.011012	0.977688	0.945405	1.01107
			Simple mode	25	-0.00165082	0.0273753	0.952413	-0.0553064	0.0520048	0.998351	0.946195	1.05338
			Weighted mode	25	-0.0262712	0.0160469	0.114646	-0.057723	0.00518068	0.974071	0.943911	1.00519
GCST90002104	cDC	HLA DR on myeloid DC	MR Egger	15	0.00609333	0.0150466	0.692089	-0.023398	0.0355846	1.00611	0.976874	1.03623
			Weighted median	15	0.0140869	0.011151	0.206485	-0.007769	0.0359429	1.01419	0.992261	1.0366
			Simple mode	15	0.0303735	0.0163767	0.084824	-0.00172491	0.0624719	1.03084	0.998277	1.06446
			Weighted mode	15	0.013734	0.0105227	0.212876	-0.00689046	0.0343585	1.01383	0.993133	1.03496
GCST90002106	cDC	HLA DR on DC	MR Egger	19	0.025164	0.0170389	0.157999	-0.00823226	0.0585603	1.02548	0.991802	1.06031
			Weighted median	19	0.0269919	0.0123637	0.0290242	0.00275905	0.0512248	1.02736	1.00276	1.05256
			Simple mode	19	0.0479284	0.0207279	0.0328032	0.00730164	0.0885551	1.0491	1.00733	1.09259
			Weighted mode	19	0.0288035	0.0115056	0.0221489	0.00625263	0.0513544	1.02922	1.00627	1.0527
GCST90002112	Myeloid cell	HLA DR on CD33- HLA DR+	MR Egger	12	0.0157283	0.0145216	0.304188	-0.012734	0.0441907	1.01585	0.987347	1.04518
			Weighted median	12	0.0243148	0.0120192	0.0430728	0.000757247	0.0478724	1.02461	1.00076	1.04904
			Simple mode	12	0.0197536	0.0238833	0.425766	-0.0270577	0.0665649	1.01995	0.973305	1.06883
			Weighted mode	12	0.0233277	0.0110551	0.0585637	0.0016597	0.0449957	1.0236	1.00166	1.04602

## Sheet: ST5
Supplementary table 5: Four methods of lower leg (including ankle) and immune cells in MR analysis
id	Panel	Trait	method	nSNP	β	SE	pval	lo_ci	up_ci	OR	or_lci95	or_uci95
GCST90001399	B cell	IgD- CD27- %B cell	MR Egger	15	0.0742625	0.0318929	0.0366651	0.0117525	0.136773	1.07709	1.01182	1.14657
			Weighted median	15	0.056684	0.0239206	0.0178036	0.00979973	0.103568	1.05832	1.00985	1.10912
			Simple mode	15	0.0364334	0.0410672	0.389977	-0.0440584	0.116925	1.03711	0.956898	1.12404
			Weighted mode	15	0.0513446	0.023175	0.043806	0.00592167	0.0967676	1.05269	1.00594	1.1016
GCST90001420	B cell	IgD- CD38br AC	MR Egger	20	0.026509	0.0125587	0.0490403	0.00189392	0.0511242	1.02686	1.0019	1.05245
			Weighted median	20	0.0239221	0.0147602	0.105079	-0.00500794	0.0528521	1.02421	0.995005	1.05427
			Simple mode	20	-0.0159049	0.0226283	0.490657	-0.0602563	0.0284466	0.984221	0.941523	1.02886
			Weighted mode	20	0.0258319	0.0131057	0.0634629	0.000144731	0.0515191	1.02617	1.00014	1.05287
GCST90001445	B cell	IgD- CD38- %B cell	MR Egger	12	0.0707873	0.0404581	0.110745	-0.00851062	0.150085	1.07335	0.991525	1.16193
			Weighted median	12	0.0492163	0.0301315	0.102388	-0.0098414	0.108274	1.05045	0.990207	1.11435
			Simple mode	12	0.0429772	0.0400947	0.306723	-0.0356085	0.121563	1.04391	0.965018	1.12926
			Weighted mode	12	0.0471314	0.0345165	0.199376	-0.0205209	0.114784	1.04826	0.979688	1.12163
GCST90001457	cDC	CD11c+ HLA DR++ monocyte %monocyte	MR Egger	17	-0.0224433	0.0125333	0.0935417	-0.0470086	0.00212202	0.977807	0.954079	1.00212
			Weighted median	17	-0.030372	0.015433	0.0490697	-0.0606208	-0.000123239	0.970085	0.94118	0.999877
			Simple mode	17	-0.0434409	0.0340976	0.220853	-0.110272	0.0233904	0.957489	0.89559	1.02367
			Weighted mode	17	-0.0313394	0.0132473	0.0309563	-0.057304	-0.0053748	0.969147	0.944307	0.99464
GCST90001491	Treg	CD39+ activated Treg %CD4 Treg	MR Egger	22	-0.0147678	0.00893326	0.113917	-0.032277	0.00274136	0.985341	0.968238	1.00275
			Weighted median	22	-0.00988438	0.00884834	0.263956	-0.0272271	0.00745836	0.990164	0.97314	1.00749
			Simple mode	22	-0.0153121	0.0125347	0.235405	-0.0398801	0.00925594	0.984805	0.960905	1.0093
			Weighted mode	22	-0.00947814	0.00747904	0.218924	-0.0241371	0.00518078	0.990567	0.976152	1.00519
GCST90001498	Treg	Activated & resting Treg AC	MR Egger	19	-0.032634	0.0385207	0.408663	-0.108135	0.0428666	0.967893	0.897507	1.0438
			Weighted median	19	-0.0664935	0.0245824	0.00683205	-0.114675	-0.018312	0.935669	0.891656	0.981855
			Simple mode	19	-0.0888068	0.0426441	0.0518335	-0.172389	-0.0052244	0.915022	0.841652	0.994789
			Weighted mode	19	-0.0700981	0.0380527	0.0819932	-0.144681	0.00448529	0.932302	0.865298	1.0045
GCST90001499	Treg	Activated & resting Treg % CD4 Treg	MR Egger	29	0.0265122	0.00908803	0.00703047	0.00869971	0.0443248	1.02687	1.00874	1.04532
			Weighted median	29	0.0302262	0.00989228	0.00224662	0.0108373	0.0496151	1.03069	1.0109	1.05087
			Simple mode	29	-0.00398895	0.0198976	0.842559	-0.0429883	0.0350104	0.996019	0.957923	1.03563
			Weighted mode	29	0.0259504	0.00909756	0.00806459	0.00811914	0.0437816	1.02629	1.00815	1.04475
GCST90001510	Treg	CD25hi CD45RA- CD4 not Treg AC	MR Egger	20	-0.0121583	0.0108865	0.278754	-0.0334958	0.00917916	0.987915	0.967059	1.00922
			Weighted median	20	-0.00411609	0.0098068	0.674691	-0.0233374	0.0151052	0.995892	0.976933	1.01522
			Simple mode	20	-0.0365397	0.0167903	0.0423585	-0.0694487	-0.00363073	0.96412	0.932908	0.996376
			Weighted mode	20	-0.0090297	0.00827452	0.288802	-0.0252478	0.00718836	0.991011	0.975068	1.00721
GCST90001517	Myeloid cell	CD33br HLA DR+ AC	MR Egger	30	0.0111851	0.00677309	0.109831	-0.0020902	0.0244603	1.01125	0.997912	1.02476
			Weighted median	30	0.00912214	0.00782031	0.243425	-0.00620567	0.0244499	1.00916	0.993814	1.02475
			Simple mode	30	0.0155266	0.0141783	0.282487	-0.0122629	0.0433161	1.01565	0.987812	1.04427
			Weighted mode	30	0.0144467	0.00655875	0.0357193	0.00159156	0.0273019	1.01455	1.00159	1.02768
GCST90001535	Maturation stages of T cell	CD45RA- CD4+ %CD4+	MR Egger	30	-0.0380978	0.0171899	0.034969	-0.07179	-0.00440565	0.962619	0.930726	0.995604
			Weighted median	30	-0.0544969	0.0170191	0.00136427	-0.0878544	-0.0211395	0.946961	0.915894	0.979082
			Simple mode	30	0.0266009	0.0368977	0.476721	-0.0457187	0.0989204	1.02696	0.955311	1.10398
			Weighted mode	30	-0.0488265	0.0166185	0.00641393	-0.0813987	-0.0162543	0.952346	0.921826	0.983877
GCST90001548	Maturation stages of T cell	CM CD8br AC	MR Egger	25	-0.0381839	0.0285682	0.19443	-0.0941775	0.0178097	0.962536	0.910121	1.01797
			Weighted median	25	-0.0365332	0.0241846	0.130891	-0.083935	0.0108686	0.964126	0.919491	1.01093
			Simple mode	25	-0.0317231	0.04026	0.438437	-0.110633	0.0471866	0.968775	0.895267	1.04832
			Weighted mode	25	-0.0302956	0.0247523	0.232851	-0.0788101	0.0182189	0.970159	0.924215	1.01839
GCST90001558	Maturation stages of T cell	TD CD8br %CD8br	MR Egger	23	0.0261732	0.0201215	0.207434	-0.0132649	0.0656113	1.02652	0.986823	1.06781
			Weighted median	23	0.00894399	0.0180878	0.620969	-0.026508	0.044396	1.00898	0.97384	1.0454
			Simple mode	23	-0.0198868	0.0317525	0.537559	-0.0821218	0.0423481	0.98031	0.92116	1.04326
			Weighted mode	23	0.0178688	0.0176313	0.321853	-0.0166886	0.0524263	1.01803	0.98345	1.05382
GCST90001565	Maturation stages of T cell	CM DN (CD4-CD8-) %T cell	MR Egger	16	-0.0227414	0.0190192	0.251671	-0.0600191	0.0145363	0.977515	0.941747	1.01464
			Weighted median	16	-0.0382383	0.0204705	0.0617661	-0.0783605	0.00188388	0.962484	0.924631	1.00189
			Simple mode	16	-0.00105742	0.0323836	0.974382	-0.0645293	0.0624144	0.998943	0.937509	1.0644
			Weighted mode	16	-0.026368	0.0174523	0.151601	-0.0605745	0.00783844	0.973977	0.941224	1.00787
GCST90001587	Monocyte	CD16+ monocyte %monocyte	MR Egger	22	0.0170012	0.0292347	0.567373	-0.0402988	0.0743011	1.01715	0.960502	1.07713
			Weighted median	22	-0.0107978	0.0235994	0.647278	-0.0570526	0.035457	0.98926	0.944544	1.03609
			Simple mode	22	0.0156574	0.0394047	0.695121	-0.0615758	0.0928906	1.01578	0.940282	1.09734
			Weighted mode	22	-0.0116185	0.0292958	0.695668	-0.0690382	0.0458012	0.988449	0.933291	1.04687
GCST90001597	TBNK	CD8dim %T cell	MR Egger	19	-0.061121	0.0342604	0.0922809	-0.128271	0.00602941	0.940709	0.879615	1.00605
			Weighted median	19	-0.0434581	0.0232128	0.061184	-0.0889551	0.00203893	0.957473	0.914887	1.00204
			Simple mode	19	0.00754696	0.0381153	0.845261	-0.067159	0.0822529	1.00758	0.935047	1.08573
			Weighted mode	19	-0.0381493	0.0287889	0.201701	-0.0945756	0.018277	0.962569	0.909759	1.01845
GCST90001640	TBNK	CD3- lymphocyte %lymphocyte	MR Egger	6	0.141691	0.16521	0.43944	-0.182121	0.465503	1.15222	0.8335	1.59281
			Weighted median	6	0.114506	0.0490502	0.0195714	0.0183676	0.210644	1.12132	1.01854	1.23447
			Simple mode	6	0.122811	0.0702178	0.140703	-0.0148159	0.260438	1.13067	0.985293	1.2975
			Weighted mode	6	0.124624	0.0663514	0.119145	-0.00542467	0.254673	1.13272	0.99459	1.29004
GCST90001658	Treg	CD39+ CD4+ %T cell	MR Egger	31	-0.0156259	0.00828823	0.069442	-0.0318709	0.000618978	0.984496	0.968632	1.00062
			Weighted median	31	-0.0071956	0.00906581	0.427366	-0.0249646	0.0105734	0.99283	0.975344	1.01063
			Simple mode	31	-0.0193194	0.0170525	0.266214	-0.0527423	0.0141035	0.980866	0.948624	1.0142
			Weighted mode	31	-0.00960734	0.00765117	0.218928	-0.0246036	0.00538895	0.990439	0.975697	1.0054
GCST90001668	Treg	CD28+ CD45RA- CD8dim %CD8dim	MR Egger	28	-0.0233957	0.011182	0.0463247	-0.0453124	-0.0014789	0.976876	0.955699	0.998522
			Weighted median	28	-0.0231142	0.012083	0.0557542	-0.0467969	0.00056848	0.977151	0.954281	1.00057
			Simple mode	28	-0.0115234	0.0204665	0.578057	-0.0516377	0.028591	0.988543	0.949673	1.029
			Weighted mode	28	-0.0308515	0.0120872	0.0166687	-0.0545424	-0.00716053	0.96962	0.946918	0.992865
GCST90001674	Treg	CD28- CD127- CD25++ CD8br %CD8br	MR Egger	18	-0.021912	0.0138668	0.133631	-0.0490909	0.00526697	0.978326	0.952095	1.00528
			Weighted median	18	-0.0288474	0.0160441	0.0721749	-0.0602938	0.00259893	0.971565	0.941488	1.0026
			Simple mode	18	-0.0232361	0.0283323	0.423493	-0.0787674	0.0322952	0.977032	0.924255	1.03282
			Weighted mode	18	-0.0272053	0.0136449	0.0624698	-0.0539494	-0.000461257	0.973161	0.94748	0.999539
GCST90001675	Treg	CD28- CD127- CD25++ CD8br AC	MR Egger	29	-0.0305799	0.0106967	0.00809759	-0.0515453	-0.00961441	0.969883	0.949761	0.990432
			Weighted median	29	-0.0318182	0.0119226	0.00761414	-0.0551865	-0.00844979	0.968683	0.946309	0.991586
			Simple mode	29	-0.0386689	0.0245657	0.126697	-0.0868177	0.00947993	0.962069	0.916844	1.00953
			Weighted mode	29	-0.0317077	0.0103568	0.00482153	-0.0520071	-0.0114083	0.96879	0.949322	0.988657
GCST90001714	B cell	BAFF-R on IgD- CD38dim	MR Egger	4	-0.0312943	0.0265947	0.360392	-0.0834199	0.0208312	0.96919	0.919965	1.02105
			Weighted median	4	-0.0356112	0.0264083	0.177502	-0.0873714	0.016149	0.965015	0.916337	1.01628
			Simple mode	4	-0.0382494	0.0356167	0.361553	-0.108058	0.0315594	0.962473	0.897575	1.03206
			Weighted mode	4	-0.0355	0.0264615	0.272249	-0.0873646	0.0163646	0.965123	0.916343	1.0165
GCST90001806	B cell	CD27 on unsw mem	MR Egger	30	-0.0133824	0.0289799	0.647805	-0.0701829	0.0434181	0.986707	0.932223	1.04437
			Weighted median	30	-0.0517712	0.017617	0.00329592	-0.0863005	-0.0172418	0.949546	0.917319	0.982906
			Simple mode	30	0.0275216	0.0384567	0.479929	-0.0478535	0.102897	1.0279	0.953273	1.10838
			Weighted mode	30	-0.0398051	0.0231477	0.0961599	-0.0851746	0.00556436	0.960977	0.918352	1.00558
GCST90001808	B cell	CD27 on sw mem	MR Egger	30	-0.0430479	0.0238986	0.0824394	-0.0898891	0.00379335	0.957866	0.914033	1.0038
			Weighted median	30	-0.0442321	0.016791	0.00843162	-0.0771424	-0.0113218	0.956732	0.925758	0.988742
			Simple mode	30	-0.0631541	0.0334168	0.0688058	-0.128651	0.00234277	0.938799	0.879281	1.00235
			Weighted mode	30	-0.0464797	0.0178503	0.0143832	-0.0814663	-0.0114931	0.954584	0.921764	0.988573
GCST90001809	B cell	CD38 on CD20-	MR Egger	19	0.0476694	0.0491332	0.345546	-0.0486317	0.143971	1.04882	0.952532	1.15485
			Weighted median	19	0.0356707	0.0283568	0.208419	-0.0199086	0.09125	1.03631	0.980288	1.09554
			Simple mode	19	0.00951408	0.0496921	0.850308	-0.0878825	0.106911	1.00956	0.915868	1.11283
			Weighted mode	19	0.0235882	0.0478299	0.627856	-0.0701585	0.117335	1.02387	0.932246	1.1245
GCST90001834	cDC	CD62L on monocyte	MR Egger	25	0.0202189	0.01074	0.0724695	-0.000831575	0.0412694	1.02042	0.999169	1.04213
			Weighted median	25	0.0172802	0.0123557	0.161942	-0.00693684	0.0414973	1.01743	0.993087	1.04237
			Simple mode	25	0.0102536	0.0210375	0.6304	-0.0309799	0.0514871	1.01031	0.969495	1.05284
			Weighted mode	25	0.0181865	0.00990479	0.0787578	-0.0012269	0.0375999	1.01835	0.998774	1.03832
GCST90001843	Maturation stages of T cell	CD3 on EM CD4+	MR Egger	19	0.0207567	0.0172271	0.244752	-0.0130084	0.0545218	1.02097	0.987076	1.05604
			Weighted median	19	0.0208552	0.01585	0.188245	-0.0102108	0.0519213	1.02107	0.989841	1.05329
			Simple mode	19	-0.00632171	0.0297427	0.834069	-0.0646175	0.0519741	0.993698	0.937426	1.05335
			Weighted mode	19	0.0148559	0.0152874	0.344041	-0.0151074	0.0448192	1.01497	0.985006	1.04584
GCST90001844	Maturation stages of T cell	CD3 on TD CD4+	MR Egger	23	0.00847025	0.0149579	0.57721	-0.0208472	0.0377877	1.00851	0.979369	1.03851
			Weighted median	23	0.0367788	0.0148801	0.0134484	0.0076137	0.0659438	1.03746	1.00764	1.06817
			Simple mode	23	0.0118227	0.0239796	0.626877	-0.0351774	0.0588227	1.01189	0.965434	1.06059
			Weighted mode	23	0.0285739	0.0169814	0.106581	-0.00470962	0.0618574	1.02899	0.995301	1.06381
GCST90001848	TBNK	CD3 on NKT	MR Egger	17	0.00194371	0.0197987	0.923095	-0.0368618	0.0407492	1.00195	0.963809	1.04159
			Weighted median	17	-0.012419	0.0201619	0.537919	-0.0519362	0.0270983	0.987658	0.949389	1.02747
			Simple mode	17	-0.011906	0.0286331	0.683071	-0.0680268	0.0442149	0.988165	0.934235	1.04521
			Weighted mode	17	-0.0127391	0.0178131	0.484819	-0.0476529	0.0221746	0.987342	0.953465	1.02242
GCST90001852	Treg	CD3 on CD39+ resting Treg	MR Egger	20	0.0311042	0.0164577	0.0749793	-0.00115288	0.0633613	1.03159	0.998848	1.06541
			Weighted median	20	0.0280551	0.0159183	0.0779947	-0.00314479	0.0592549	1.02845	0.99686	1.06105
			Simple mode	20	0.0289675	0.0248055	0.25734	-0.0196514	0.0775863	1.02939	0.98054	1.08068
			Weighted mode	20	0.0302674	0.0169548	0.0902058	-0.00296397	0.0634987	1.03073	0.99704	1.06556
GCST90001858	Treg	CD3 on CD45RA+ CD4+	MR Egger	31	0.026082	0.0115302	0.0313637	0.00348269	0.0486812	1.02643	1.00349	1.04989
			Weighted median	31	0.0216463	0.0127537	0.0896481	-0.00335095	0.0466436	1.02188	0.996655	1.04775
			Simple mode	31	0.0264281	0.0188714	0.171643	-0.0105599	0.0634162	1.02678	0.989496	1.06547
			Weighted mode	31	0.0237131	0.0113259	0.0448406	0.00151431	0.0459119	1.024	1.00152	1.04698
GCST90001874	Maturation stages of T cell	HVEM on TD CD8br	MR Egger	25	-0.00432234	0.021626	0.843341	-0.0467093	0.0380647	0.995687	0.954365	1.0388
			Weighted median	25	0.00511809	0.0143927	0.722138	-0.0230916	0.0333278	1.00513	0.977173	1.03389
			Simple mode	25	-0.0067797	0.0253174	0.79115	-0.0564018	0.0428424	0.993243	0.945159	1.04377
			Weighted mode	25	-0.0067797	0.0192955	0.728382	-0.0445988	0.0310394	0.993243	0.956381	1.03153
GCST90001879	Maturation stages of T cell	HVEM on TD CD4+	MR Egger	26	-0.0216235	0.0157366	0.18211	-0.0524672	0.00922014	0.978609	0.948885	1.00926
			Weighted median	26	-0.0179704	0.0142018	0.20574	-0.0458059	0.00986503	0.98219	0.955227	1.00991
			Simple mode	26	-0.0254344	0.0236704	0.29285	-0.0718283	0.0209595	0.974886	0.930691	1.02118
			Weighted mode	26	-0.0217557	0.0150977	0.161994	-0.0513472	0.00783574	0.978479	0.949949	1.00787
GCST90001911	TBNK	CD45 on NK	MR Egger	29	-0.0564939	0.0204355	0.0101481	-0.0965474	-0.0164404	0.945072	0.907967	0.983694
			Weighted median	29	-0.0352959	0.018841	0.0610199	-0.0722243	0.00163255	0.96532	0.930322	1.00163
			Simple mode	29	0.00985423	0.0369352	0.79158	-0.0625387	0.0822472	1.0099	0.939377	1.08572
			Weighted mode	29	-0.0333473	0.0190963	0.091728	-0.0707759	0.00408141	0.967203	0.931671	1.00409
GCST90001913	TBNK	CD45 on granulocyte	MR Egger	15	-0.0256906	0.0179651	0.176301	-0.0609022	0.00952097	0.974637	0.940915	1.00957
			Weighted median	15	-0.0289757	0.0184921	0.117133	-0.0652202	0.00726886	0.97144	0.936861	1.0073
			Simple mode	15	-0.0430928	0.0273057	0.136851	-0.096612	0.0104264	0.957823	0.907908	1.01048
			Weighted mode	15	-0.0307214	0.0168263	0.0892816	-0.0637009	0.0022581	0.969746	0.938286	1.00226
GCST90001917	TBNK	CD45 on CD8br	MR Egger	26	-0.00652973	0.0036095	0.0829895	-0.0136044	0.000544884	0.993492	0.986488	1.00055
			Weighted median	26	-0.00556635	0.00462857	0.229128	-0.0146383	0.00350564	0.994449	0.985468	1.00351
			Simple mode	26	-0.0069985	0.00644915	0.288196	-0.0196388	0.00564184	0.993026	0.980553	1.00566
			Weighted mode	26	-0.00771399	0.0041265	0.0733279	-0.0158019	0.00037395	0.992316	0.984322	1.00037
GCST90001947	Myeloid cell	CD33 on CD33br HLA DR+ CD14dim	MR Egger	27	-0.0177924	0.00878316	0.0535901	-0.0350074	-0.000577423	0.982365	0.965598	0.999423
			Weighted median	27	-0.0118566	0.0077458	0.125839	-0.0270384	0.00332514	0.988213	0.973324	1.00333
			Simple mode	27	-0.0146882	0.0154807	0.351453	-0.0450303	0.0156539	0.985419	0.955968	1.01578
			Weighted mode	27	-0.0133487	0.00731707	0.0796167	-0.0276901	0.000992751	0.98674	0.97269	1.00099
GCST90001948	Myeloid cell	CD33 on CD33dim HLA DR+ CD11b+	MR Egger	22	-0.0138208	0.0128763	0.295894	-0.0390583	0.0114167	0.986274	0.961695	1.01148
			Weighted median	22	-0.0125582	0.00845413	0.137424	-0.0291283	0.00401188	0.98752	0.971292	1.00402
			Simple mode	22	-0.0178876	0.0193096	0.364786	-0.0557344	0.0199593	0.982271	0.94579	1.02016
			Weighted mode	22	-0.0128621	0.00904361	0.169643	-0.0305876	0.00486335	0.98722	0.969875	1.00488
GCST90001950	Myeloid cell	CD33 on Gr MDSC	MR Egger	20	-0.0179583	0.0146009	0.234553	-0.0465761	0.0106595	0.982202	0.954492	1.01072
			Weighted median	20	-0.0169454	0.0112709	0.132718	-0.0390363	0.00514547	0.983197	0.961716	1.00516
			Simple mode	20	0.00572619	0.0207734	0.785792	-0.0349896	0.046442	1.00574	0.965615	1.04754
			Weighted mode	20	-0.0167043	0.0114155	0.159731	-0.0390787	0.00566999	0.983434	0.961675	1.00569
GCST90001954	Myeloid cell	CD33 on basophil	MR Egger	22	-0.0192917	0.00672858	0.00952717	-0.0324797	-0.00610366	0.980893	0.968042	0.993915
			Weighted median	22	-0.0145785	0.00696031	0.0362134	-0.0282207	-0.000936322	0.985527	0.972174	0.999064
			Simple mode	22	0.0056217	0.0168559	0.742052	-0.0274158	0.0386592	1.00564	0.972957	1.03942
			Weighted mode	22	-0.0144985	0.00613938	0.0279375	-0.0265317	-0.00246528	0.985606	0.973817	0.997538
GCST90001970	TBNK	FSC-A on HLA DR+ NK	MR Egger	20	-0.0205516	0.0124162	0.115208	-0.0448873	0.00378408	0.979658	0.956105	1.00379
			Weighted median	20	-0.027151	0.0127179	0.0327718	-0.052078	-0.00222394	0.973214	0.949255	0.997779
			Simple mode	20	-0.0263437	0.019029	0.182282	-0.0636406	0.0109531	0.974	0.938342	1.01101
			Weighted mode	20	-0.0263437	0.0110497	0.0277043	-0.0480011	-0.00468636	0.974	0.953133	0.995325
GCST90001972	TBNK	FSC-A on T cell	MR Egger	22	0.0207919	0.0107288	0.0668775	-0.000236597	0.0418204	1.02101	0.999763	1.04271
			Weighted median	22	0.0234791	0.0127843	0.0662748	-0.00157808	0.0485364	1.02376	0.998423	1.04973
			Simple mode	22	0.0181317	0.0230144	0.439594	-0.0269766	0.06324	1.0183	0.973384	1.06528
			Weighted mode	22	0.0223353	0.012075	0.0784788	-0.00133166	0.0460022	1.02259	0.998669	1.04708
GCST90001986	Monocyte	CD14 on CD14+ CD16- monocyte	MR Egger	16	-0.0826395	0.03144	0.0198452	-0.144262	-0.0210171	0.920683	0.865661	0.979202
			Weighted median	16	-0.055005	0.0278965	0.048638	-0.109682	-0.000327819	0.94648	0.896119	0.999672
			Simple mode	16	-0.0721975	0.0455552	0.133856	-0.161486	0.0170907	0.930347	0.850879	1.01724
			Weighted mode	16	-0.0687361	0.0378293	0.0892478	-0.142881	0.00540935	0.933573	0.866857	1.00542
GCST90002013	cDC	CCR2 on myeloid DC	MR Egger	14	0.0276725	0.0125813	0.04818	0.00301322	0.0523318	1.02806	1.00302	1.05373
			Weighted median	14	0.0249518	0.0120933	0.0390858	0.00124902	0.0486546	1.02527	1.00125	1.04986
			Simple mode	14	0.0161439	0.0197848	0.429213	-0.0226344	0.0549221	1.01627	0.97762	1.05646
			Weighted mode	14	0.0250746	0.0113463	0.045656	0.00283588	0.0473133	1.02539	1.00284	1.04845
GCST90002019	Myeloid cell	CD14 on Mo MDSC	MR Egger	24	0.0264885	0.0108411	0.0230381	0.00523987	0.0477371	1.02684	1.00525	1.04889
			Weighted median	24	0.0213582	0.0127187	0.0930973	-0.00357037	0.0462868	1.02159	0.996436	1.04737
			Simple mode	24	0.0110435	0.0212161	0.607672	-0.03054	0.052627	1.0111	0.969922	1.05404
			Weighted mode	24	0.0191283	0.0105048	0.0816544	-0.00146098	0.0397177	1.01931	0.99854	1.04052
GCST90002052	Myeloid cell	CD45 on Im MDSC	MR Egger	10	0.0273241	0.0145684	0.0975677	-0.00122998	0.0558782	1.0277	0.998771	1.05747
			Weighted median	10	0.0218923	0.0115435	0.0578935	-0.000732968	0.0445175	1.02213	0.999267	1.04552
			Simple mode	10	0.0277293	0.0157187	0.111541	-0.00307943	0.058538	1.02812	0.996925	1.06029
			Weighted mode	10	0.0226695	0.011949	0.0902943	-0.000750638	0.0460896	1.02293	0.99925	1.04717
GCST90002074	TBNK	SSC-A on CD14+ monocyte	MR Egger	22	-0.0345275	0.0207588	0.111851	-0.0752148	0.00615982	0.966062	0.927544	1.00618
			Weighted median	22	-0.0415437	0.01924	0.030832	-0.0792542	-0.00383326	0.959307	0.923805	0.996174
			Simple mode	22	-0.0285387	0.033227	0.400093	-0.0936636	0.0365862	0.971865	0.910589	1.03726
			Weighted mode	22	-0.0354564	0.0204971	0.0983342	-0.0756308	0.00471796	0.965165	0.927158	1.00473
GCST90002095	Myeloid cell	CD11b on CD33dim HLA DR-	MR Egger	23	0.0205985	0.02267	0.37386	-0.0238347	0.0650316	1.02081	0.976447	1.06719
			Weighted median	23	0.00715536	0.0159841	0.654402	-0.0241734	0.0384841	1.00718	0.976116	1.03923
			Simple mode	23	0.0714	0.0279196	0.0179604	0.0166776	0.126122	1.07401	1.01682	1.13442
			Weighted mode	23	0.00223514	0.0173899	0.898896	-0.031849	0.0363193	1.00224	0.968653	1.03699
GCST90002099	Maturation stages of T cell	CD4RA on TD CD4+	MR Egger	33	0.0161004	0.00928871	0.0929749	-0.00210547	0.0343063	1.01623	0.997897	1.0349
			Weighted median	33	0.00582964	0.0100071	0.560194	-0.0137842	0.0254435	1.00585	0.98631	1.02577
			Simple mode	33	0.0404986	0.0180199	0.0316361	0.00517973	0.0758176	1.04133	1.00519	1.07877
			Weighted mode	33	0.00935987	0.00905049	0.308803	-0.00837909	0.0270988	1.0094	0.991656	1.02747
GCST90002100	Maturation stages of T cell	CD45RA on naive CD8br	MR Egger	22	-0.0390769	0.0236898	0.114658	-0.0855089	0.00735497	0.961677	0.918045	1.00738
			Weighted median	22	-0.00964793	0.0191067	0.613594	-0.0470971	0.0278012	0.990398	0.953995	1.02819
			Simple mode	22	0.0155563	0.0376659	0.683788	-0.0582688	0.0893814	1.01568	0.943396	1.0935
			Weighted mode	22	0.0142432	0.0367199	0.702004	-0.0577278	0.0862141	1.01435	0.943907	1.09004
GCST90002104	cDC	HLA DR on myeloid DC	MR Egger	15	0.0137764	0.0128507	0.303202	-0.0114109	0.0389637	1.01387	0.988654	1.03973
			Weighted median	15	0.0127675	0.0117604	0.277641	-0.0102829	0.0358178	1.01285	0.98977	1.03647
			Simple mode	15	0.0246581	0.0155319	0.134704	-0.00578442	0.0551006	1.02496	0.994232	1.05665
			Weighted mode	15	0.0170309	0.00972672	0.101827	-0.00203349	0.0360953	1.01718	0.997969	1.03675
GCST90002105	cDC	HLA DR on plasmacytoid DC	MR Egger	23	0.0244392	0.0110681	0.0384944	0.00274575	0.0461326	1.02474	1.00275	1.04721
			Weighted median	23	0.031527	0.0106113	0.00296771	0.0107287	0.0523252	1.03203	1.01079	1.05372
			Simple mode	23	0.0439099	0.0262143	0.108085	-0.00747015	0.09529	1.04489	0.992558	1.09998
			Weighted mode	23	0.0278943	0.0107438	0.0164795	0.00683644	0.0489522	1.02829	1.00686	1.05017
GCST90002114	TBNK	HLA DR on HLA DR+ CD4+	MR Egger	21	-0.0209944	0.0351643	0.557532	-0.0899165	0.0479277	0.979224	0.914007	1.04909
			Weighted median	21	-0.034517	0.0230314	0.133954	-0.0796585	0.0106246	0.966072	0.923432	1.01068
			Simple mode	21	-0.0468361	0.0387508	0.240894	-0.122788	0.0291155	0.954244	0.884451	1.02954
			Weighted mode	21	-0.0246421	0.0271307	0.374549	-0.0778183	0.0285341	0.975659	0.925133	1.02895

## Sheet: ST6
Supplementary table 6: Four methods of lumbar spine/pelvis and immune cells in MR analysis
id	Panel	Trait	method	nSNP	β	SE	pval	lo_ci	up_ci	OR	or_lci95	or_uci95
GCST90001485	Treg	CD39+ resting Treg % CD4 Treg	MR Egger	35	0.027466	0.0125581	0.0359253	0.00285221	0.0520798	1.02785	1.00286	1.05346
			Weighted median	35	0.0253808	0.0120816	0.0356606	0.00170081	0.0490609	1.02571	1.0017	1.05028
			Simple mode	35	0.0475152	0.0269717	0.0871163	-0.00534936	0.10038	1.04866	0.994665	1.10559
			Weighted mode	35	0.0265949	0.0103058	0.0143538	0.00639553	0.0467943	1.02695	1.00642	1.04791
GCST90001517	Myeloid cell	CD33br HLA DR+ AC	MR Egger	30	-0.0263643	0.0112746	0.0267362	-0.0484626	-0.00426614	0.97398	0.952693	0.995743
			Weighted median	30	-0.0293657	0.0125407	0.0191999	-0.0539456	-0.00478588	0.971061	0.947484	0.995226
			Simple mode	30	-0.0493571	0.02017	0.0206976	-0.0888903	-0.00982394	0.951841	0.914946	0.990224
			Weighted mode	30	-0.0296122	0.0123133	0.0227842	-0.0537462	-0.00547825	0.970822	0.947673	0.994537
GCST90001520	Myeloid cell	CD33br HLA DR+ CD14dim AC	MR Egger	28	-0.0348126	0.0145197	0.023977	-0.0632712	-0.00635407	0.965786	0.938689	0.993666
			Weighted median	28	-0.0336981	0.0160736	0.0360392	-0.0652024	-0.00219381	0.966863	0.936878	0.997809
			Simple mode	28	-0.0329683	0.0243624	0.187199	-0.0807185	0.0147819	0.967569	0.922453	1.01489
			Weighted mode	28	-0.0341274	0.0146484	0.0275416	-0.0628382	-0.00541655	0.966448	0.939095	0.994598
GCST90001524	Myeloid cell	Gr MDSC AC	MR Egger	21	0.0509122	0.0421781	0.242216	-0.0317569	0.133581	1.05223	0.968742	1.14291
			Weighted median	21	0.0473472	0.0312703	0.129993	-0.0139426	0.108637	1.04849	0.986154	1.11476
			Simple mode	21	-0.0254695	0.0506057	0.620256	-0.124657	0.0737177	0.974852	0.8828	1.0765
			Weighted mode	21	0.0660388	0.042295	0.134117	-0.0168593	0.148937	1.06827	0.983282	1.1606
GCST90001543	Maturation stages of T cell	EM CD4+ %CD4+	MR Egger	28	-0.0319839	0.0224667	0.166449	-0.0760187	0.0120509	0.968522	0.926799	1.01212
			Weighted median	28	-0.0383452	0.0272065	0.158713	-0.0916699	0.0149795	0.962381	0.912406	1.01509
			Simple mode	28	0.0362506	0.0450744	0.428284	-0.0520953	0.124597	1.03692	0.949238	1.13269
			Weighted mode	28	-0.0439855	0.0246663	0.0857974	-0.0923316	0.00436051	0.956968	0.911803	1.00437
GCST90001544	Maturation stages of T cell	EM CD4+ %T cell	MR Egger	20	-0.0501708	0.0328549	0.144131	-0.114566	0.0142247	0.951067	0.891753	1.01433
			Weighted median	20	-0.0328133	0.0299354	0.273018	-0.0914867	0.02586	0.967719	0.912573	1.0262
			Simple mode	20	-0.00793669	0.0514757	0.879091	-0.108829	0.0929557	0.992095	0.896884	1.09741
			Weighted mode	20	-0.044715	0.0329352	0.190477	-0.109268	0.019838	0.95627	0.89649	1.02004
GCST90001549	Maturation stages of T cell	CM CD8br %CD8br	MR Egger	31	-0.0286535	0.0636063	0.655713	-0.153322	0.0960149	0.971753	0.857854	1.10078
			Weighted median	31	-0.0678865	0.0380369	0.0743012	-0.142439	0.00666579	0.934367	0.867241	1.00669
			Simple mode	31	-0.0805415	0.0645249	0.221604	-0.20701	0.0459274	0.922617	0.813011	1.047
			Weighted mode	31	-0.0923638	0.0562647	0.111118	-0.202643	0.0179151	0.911773	0.81657	1.01808
GCST90001586	Monocyte	CD14+ CD16- monocyte %monocyte	MR Egger	24	0.025817	0.0125493	0.0517078	0.00122043	0.0504137	1.02615	1.00122	1.05171
			Weighted median	24	0.0254896	0.0142358	0.0733693	-0.00241259	0.0533918	1.02582	0.99759	1.05484
			Simple mode	24	0.0293859	0.0383434	0.451241	-0.0457672	0.104539	1.02982	0.955264	1.1102
			Weighted mode	24	0.025585	0.0130765	0.0626472	-4.49266e-05	0.0512148	1.02592	0.999955	1.05255
GCST90001596	TBNK	CD8dim AC	MR Egger	27	0.0263098	0.0226676	0.256737	-0.0181187	0.0707383	1.02666	0.982044	1.0733
			Weighted median	27	0.0286532	0.0247531	0.247044	-0.0198629	0.0771693	1.02907	0.980333	1.08022
			Simple mode	27	0.0375125	0.0384679	0.338465	-0.0378846	0.11291	1.03823	0.962824	1.11953
			Weighted mode	27	0.0392935	0.0203516	0.0644895	-0.00059562	0.0791827	1.04008	0.999405	1.0824
GCST90001601	TBNK	Lymphocyte AC	MR Egger	19	0.094507	0.0523335	0.088678	-0.00806665	0.197081	1.09912	0.991966	1.21784
			Weighted median	19	0.0529006	0.039951	0.185457	-0.0254033	0.131205	1.05432	0.974917	1.1402
			Simple mode	19	-0.00580341	0.0728825	0.937413	-0.148653	0.137046	0.994213	0.861868	1.14688
			Weighted mode	19	0.0580413	0.0478303	0.240628	-0.035706	0.151789	1.05976	0.964924	1.16391
GCST90001603	TBNK	T cell AC	MR Egger	17	0.053155	0.0603674	0.392465	-0.0651652	0.171475	1.05459	0.936913	1.18705
			Weighted median	17	0.0582588	0.0429106	0.174565	-0.0258459	0.142364	1.05999	0.974485	1.153
			Simple mode	17	0.157887	0.0737149	0.0479363	0.0134063	0.302369	1.17103	1.0135	1.35306
			Weighted mode	17	0.04971	0.0422867	0.256973	-0.033172	0.132592	1.05097	0.967372	1.14178
GCST90001633	TBNK	CD8dim NKT AC	MR Egger	27	0.0289217	0.0292362	0.332022	-0.0283812	0.0862246	1.02934	0.972018	1.09005
			Weighted median	27	0.0602347	0.0292471	0.0394452	0.00291045	0.117559	1.06209	1.00291	1.12475
			Simple mode	27	0.0470517	0.0529405	0.382278	-0.0567116	0.150815	1.04818	0.944866	1.16278
			Weighted mode	27	0.0634772	0.0300899	0.0446758	0.00450099	0.122453	1.06554	1.00451	1.13027
GCST90001636	TBNK	DN (CD4-CD8-) NKT AC	MR Egger	10	-0.0499188	0.170914	0.777665	-0.38491	0.285073	0.951307	0.680512	1.32986
			Weighted median	10	-0.115656	0.0561738	0.0395046	-0.225756	-0.00555514	0.890782	0.797912	0.99446
			Simple mode	10	-0.156285	0.0784765	0.0776104	-0.310099	-0.00247098	0.855315	0.733374	0.997532
			Weighted mode	10	-0.120398	0.0776762	0.155554	-0.272643	0.0318477	0.886568	0.761365	1.03236
GCST90001647	TBNK	NK %lymphocyte	MR Egger	27	-0.0118075	0.0225963	0.605894	-0.0560963	0.0324813	0.988262	0.945448	1.03301
			Weighted median	27	-0.00478303	0.0253366	0.850266	-0.0544428	0.0448767	0.995228	0.947013	1.0459
			Simple mode	27	0.013882	0.0420243	0.743797	-0.0684857	0.0962496	1.01398	0.933807	1.10103
			Weighted mode	27	-0.00073584	0.0237626	0.975533	-0.0473106	0.0458389	0.999264	0.953791	1.04691
GCST90001687	Treg	CD28- CD8br AC	MR Egger	14	0.161625	0.122075	0.210175	-0.0776415	0.400891	1.17542	0.925296	1.49315
			Weighted median	14	0.0532817	0.0568792	0.348886	-0.0582016	0.164765	1.05473	0.94346	1.17912
			Simple mode	14	0.113446	0.0873076	0.216383	-0.0576767	0.284569	1.12013	0.943955	1.32919
			Weighted mode	14	0.0244943	0.0684971	0.726384	-0.10976	0.158749	1.0248	0.896049	1.17204
GCST90001735	B cell	CD19 on IgD- CD38dim	MR Egger	27	-0.0652037	0.0329362	0.0588478	-0.129759	-0.000648781	0.936877	0.878307	0.999351
			Weighted median	27	-0.0638343	0.02917	0.0286439	-0.121008	-0.00666106	0.93816	0.886027	0.993361
			Simple mode	27	-0.0261024	0.0451843	0.568445	-0.114664	0.0624588	0.974235	0.891666	1.06445
			Weighted mode	27	-0.0605438	0.0276914	0.0379822	-0.114819	-0.00626873	0.941253	0.891528	0.993751
GCST90001736	B cell	CD19 on memory B cell	MR Egger	24	-0.0778296	0.035359	0.0385165	-0.147133	-0.00852598	0.925122	0.863179	0.99151
			Weighted median	24	-0.0603299	0.0320019	0.059403	-0.123054	0.00239378	0.941454	0.884216	1.0024
			Simple mode	24	-0.00392496	0.0603617	0.948717	-0.122234	0.114384	0.996083	0.884941	1.12118
			Weighted mode	24	-0.060697	0.0345541	0.0922977	-0.128423	0.00702909	0.941108	0.879481	1.00705
GCST90001793	B cell	CD25 on sw mem	MR Egger	20	0.143706	0.0554405	0.0184033	0.0350425	0.252369	1.15454	1.03566	1.28707
			Weighted median	20	0.0666235	0.0428637	0.120111	-0.0173894	0.150636	1.06889	0.982761	1.16257
			Simple mode	20	0.0951643	0.0580439	0.117557	-0.0186018	0.20893	1.09984	0.98157	1.23236
			Weighted mode	20	0.0762605	0.042379	0.0878438	-0.0068023	0.159323	1.07924	0.993221	1.17272
GCST90001867	Treg	CD3 on CD4+	MR Egger	28	-0.0453462	0.0285965	0.124891	-0.101395	0.010703	0.955667	0.903576	1.01076
			Weighted median	28	-0.0418649	0.0307879	0.173898	-0.102209	0.0184794	0.958999	0.902841	1.01865
			Simple mode	28	-0.0706335	0.055179	0.211407	-0.178784	0.0375174	0.931803	0.836286	1.03823
			Weighted mode	28	-0.0404487	0.0305679	0.196852	-0.100362	0.0194644	0.960358	0.90451	1.01966
GCST90001876	Maturation stages of T cell	HVEM on CM CD4+	MR Egger	18	-0.0175547	0.0146771	0.249098	-0.0463219	0.0112124	0.982598	0.954735	1.01128
			Weighted median	18	-0.0191689	0.0143676	0.182149	-0.0473294	0.00899173	0.981014	0.953773	1.00903
			Simple mode	18	0.0141607	0.0253251	0.583346	-0.0354764	0.0637979	1.01426	0.965145	1.06588
			Weighted mode	18	-0.0161652	0.0117788	0.187779	-0.0392517	0.00692135	0.983965	0.961509	1.00695
GCST90001885	TBNK	CD16-CD56 on HLA DR+ NK	MR Egger	24	-0.0202105	0.0174582	0.259421	-0.0544285	0.0140076	0.979992	0.947026	1.01411
			Weighted median	24	-0.0112775	0.019457	0.562176	-0.0494131	0.0268581	0.988786	0.951788	1.02722
			Simple mode	24	-0.0521648	0.0360078	0.160916	-0.12274	0.0184105	0.949172	0.884494	1.01858
			Weighted mode	24	-0.0143238	0.0152398	0.357039	-0.0441937	0.0155462	0.985778	0.956769	1.01567
GCST90001925	Treg	CD127 on CD28+ DN (CD4-CD8-)	MR Egger	24	-0.0279134	0.0411645	0.504782	-0.108596	0.0527691	0.972473	0.897093	1.05419
			Weighted median	24	-0.0617795	0.033216	0.0628952	-0.126883	0.00332388	0.94009	0.880837	1.00333
			Simple mode	24	-0.0406935	0.0485016	0.410097	-0.135757	0.0543696	0.960123	0.873055	1.05587
			Weighted mode	24	-0.045791	0.0368473	0.22649	-0.118012	0.0264297	0.955242	0.888686	1.02678
GCST90001967	TBNK	FSC-A on CD14+ monocyte	MR Egger	23	0.0469485	0.02753	0.102878	-0.00701032	0.100907	1.04807	0.993014	1.10617
			Weighted median	23	0.0447153	0.0308056	0.146632	-0.0156637	0.105094	1.04573	0.984458	1.11082
			Simple mode	23	0.0879913	0.0455487	0.0663643	-0.0012841	0.177267	1.09198	0.998717	1.19395
			Weighted mode	23	0.0453801	0.0277407	0.116095	-0.00899162	0.0997519	1.04643	0.991049	1.1049
GCST90002032	Treg	CD39 on CD39+ CD4+	MR Egger	20	0.0219213	0.0218469	0.328964	-0.0208986	0.0647413	1.02216	0.979318	1.06688
			Weighted median	20	0.0303124	0.0168589	0.0721759	-0.00273103	0.0633559	1.03078	0.997273	1.06541
			Simple mode	20	0.0422311	0.0396756	0.300485	-0.0355332	0.119995	1.04314	0.965091	1.12749
			Weighted mode	20	0.0303911	0.0163432	0.0785043	-0.00164156	0.0624238	1.03086	0.99836	1.06441
GCST90002059	TBNK	CD8 on NKT	MR Egger	18	-0.0844162	0.0446563	0.076964	-0.171943	0.00311012	0.919049	0.842028	1.00311
			Weighted median	18	-0.0201488	0.0376786	0.592819	-0.0939989	0.0537012	0.980053	0.910284	1.05517
			Simple mode	18	0.0179446	0.0632494	0.780058	-0.106024	0.141913	1.01811	0.899403	1.15248
			Weighted mode	18	0.0179446	0.0483534	0.715138	-0.0768281	0.112717	1.01811	0.926049	1.11932
GCST90002068	Treg	CD4 on secreting Treg	MR Egger	28	-0.0503317	0.0223708	0.0331442	-0.0941785	-0.00648486	0.950914	0.91012	0.993536
			Weighted median	28	-0.0261334	0.0225747	0.247011	-0.0703799	0.0181131	0.974205	0.93204	1.01828
			Simple mode	28	-0.0355499	0.0348249	0.316401	-0.103807	0.032707	0.965075	0.901399	1.03325
			Weighted mode	28	-0.024586	0.0226857	0.288051	-0.06905	0.0198779	0.975714	0.93328	1.02008
GCST90002081	TBNK	SSC-A on CD4+	MR Egger	30	-0.0631334	0.0423992	0.147659	-0.146236	0.019969	0.938818	0.863954	1.02017
			Weighted median	30	-0.0682835	0.0336336	0.0423348	-0.134205	-0.00236155	0.933996	0.87441	0.997641
			Simple mode	30	-0.0803622	0.0575641	0.173297	-0.193188	0.0324635	0.922782	0.824327	1.033
			Weighted mode	30	-0.0765793	0.0384191	0.0557159	-0.151881	-0.00127783	0.926279	0.859091	0.998723
GCST90002104	cDC	HLA DR on myeloid DC	MR Egger	15	0.0498337	0.020807	0.0323838	0.00905202	0.0906153	1.0511	1.00909	1.09485
			Weighted median	15	0.0434061	0.0185045	0.0189914	0.00713721	0.079675	1.04436	1.00716	1.08294
			Simple mode	15	0.0183107	0.0266133	0.502677	-0.0338514	0.0704728	1.01848	0.966715	1.07302
			Weighted mode	15	0.0425575	0.0164312	0.0213876	0.0103524	0.0747627	1.04348	1.01041	1.07763
GCST90002106	cDC	HLA DR on DC	MR Egger	19	0.00415333	0.0265428	0.8775	-0.0478705	0.0561771	1.00416	0.953257	1.05779
			Weighted median	19	0.0450025	0.0208148	0.0306151	0.00420543	0.0857996	1.04603	1.00421	1.08959
			Simple mode	19	0.0508545	0.0451539	0.274852	-0.037647	0.139356	1.05217	0.963053	1.14953
			Weighted mode	19	0.0471536	0.0227814	0.053132	0.00250202	0.0918052	1.04828	1.00251	1.09615
GCST90002107	Myeloid cell	HLA DR on HSC	MR Egger	6	0.144866	0.098856	0.216676	-0.0488918	0.338624	1.15588	0.952284	1.40302
			Weighted median	6	0.0821169	0.0351297	0.0194115	0.0132626	0.150971	1.08558	1.01335	1.16296
			Simple mode	6	0.0384167	0.0474407	0.454861	-0.0545671	0.1314	1.03916	0.946895	1.14042
			Weighted mode	6	0.0817989	0.0333884	0.0579419	0.0163577	0.14724	1.08524	1.01649	1.15863
GCST90002111	Myeloid cell	HLA DR on CD33dim HLA DR+ CD11b-	MR Egger	18	0.0535545	0.0395968	0.195023	-0.0240552	0.131164	1.05501	0.976232	1.14016
			Weighted median	18	0.0474866	0.023728	0.0453609	0.000979773	0.0939934	1.04863	1.00098	1.09855
			Simple mode	18	0.0280776	0.0359916	0.446049	-0.042466	0.0986213	1.02848	0.958423	1.10365
			Weighted mode	18	0.0458268	0.0277695	0.117243	-0.00860151	0.100255	1.04689	0.991435	1.10545
GCST90002118	Treg	CD8 on CD28+ CD45RA- CD8br	MR Egger	14	0.00841102	0.0611903	0.892949	-0.111522	0.128344	1.00845	0.894472	1.13694
			Weighted median	14	0.0539461	0.0434181	0.21406	-0.0311534	0.139046	1.05543	0.969327	1.14918
			Simple mode	14	0.0366299	0.0628265	0.569848	-0.0865101	0.15977	1.03731	0.917126	1.17324
			Weighted mode	14	0.0448071	0.0464786	0.352618	-0.046291	0.135905	1.04583	0.954764	1.14557

## Sheet: ST7
Supplementary table 7: Four methods of neck and immune cells in MR analysis
id	Panel	Trait	method	nSNP	β	SE	pval	lo_ci	up_ci	OR	or_lci95	or_uci95
GCST90001405	B cell	PB/PC AC	MR Egger	24	0.0948619	0.0334561	0.00962775	0.0292879	0.160436	1.09951	1.02972	1.17402
			Weighted median	24	0.0599162	0.044541	0.178563	-0.0273841	0.147217	1.06175	0.972987	1.1586
			Simple mode	24	0.134162	0.08232	0.116772	-0.0271851	0.295509	1.14358	0.973181	1.34381
			Weighted mode	24	0.0598839	0.0342815	0.0940097	-0.00730782	0.127076	1.06171	0.992719	1.1355
GCST90001460	cDC	Plasmacytoid DC AC	MR Egger	30	-0.0363255	0.0330837	0.281562	-0.10117	0.0285185	0.964326	0.90378	1.02893
			Weighted median	30	-0.0506806	0.0356465	0.155097	-0.120548	0.0191866	0.950582	0.886435	1.01937
			Simple mode	30	-0.0502546	0.0498003	0.321262	-0.147863	0.047354	0.950987	0.862549	1.04849
			Weighted mode	30	-0.0364205	0.0344649	0.299354	-0.103972	0.0311308	0.964235	0.901251	1.03162
GCST90001464	cDC	CD86+ myeloid DC AC	MR Egger	21	-0.0680691	0.0405214	0.109359	-0.147491	0.0113529	0.934196	0.86287	1.01142
			Weighted median	21	-0.0701321	0.0489074	0.151579	-0.165991	0.0257264	0.932271	0.847054	1.02606
			Simple mode	21	-0.000103423	0.101669	0.999198	-0.199375	0.199168	0.999897	0.819243	1.22039
			Weighted mode	21	-0.0475279	0.0408868	0.258745	-0.127666	0.0326101	0.953584	0.880147	1.03315
GCST90001512	Treg	CD25hi CD45RA- CD4 not Treg %T cell	MR Egger	28	-0.0198795	0.0297536	0.509934	-0.0781964	0.0384375	0.980317	0.924783	1.03919
			Weighted median	28	-0.0239656	0.0346654	0.489352	-0.0919098	0.0439787	0.976319	0.912187	1.04496
			Simple mode	28	-0.162688	0.0712189	0.0304354	-0.302277	-0.0230988	0.849856	0.739133	0.977166
			Weighted mode	28	-0.0316819	0.0274074	0.257825	-0.0854005	0.0220367	0.968815	0.918145	1.02228
GCST90001575	Maturation stages of T cell	Naive CD4+ %T cell	MR Egger	34	0.0821565	0.0508658	0.116094	-0.0175405	0.181853	1.08563	0.982612	1.19944
			Weighted median	34	0.0636462	0.0619443	0.304197	-0.0577646	0.185057	1.06572	0.943872	1.20329
			Simple mode	34	-0.0496556	0.103486	0.634514	-0.252488	0.153177	0.951557	0.776865	1.16553
			Weighted mode	34	0.0679828	0.0545222	0.221218	-0.0388807	0.174846	1.07035	0.961865	1.19106
GCST90001578	B cell	Transitional %lymphocyte	MR Egger	26	0.00512222	0.120039	0.966317	-0.230155	0.240399	1.00514	0.79441	1.27176
			Weighted median	26	0.0302605	0.0908955	0.739199	-0.147895	0.208416	1.03072	0.862522	1.23172
			Simple mode	26	0.278072	0.154269	0.0835348	-0.0242956	0.580439	1.32058	0.975997	1.78682
			Weighted mode	26	0.0689908	0.0948775	0.473885	-0.116969	0.254951	1.07143	0.889613	1.2904
GCST90001619	TBNK	HLA DR+ T cell%T cell	MR Egger	31	0.0523945	0.0312026	0.103863	-0.00876259	0.113552	1.05379	0.991276	1.12025
			Weighted median	31	0.0569333	0.0342694	0.0966443	-0.0102348	0.124101	1.05859	0.989817	1.13213
			Simple mode	31	0.0756401	0.0614023	0.227564	-0.0447085	0.195989	1.07857	0.956276	1.21651
			Weighted mode	31	0.0575176	0.0296846	0.0621336	-0.000664353	0.115699	1.0592	0.999336	1.12266
GCST90001637	TBNK	DN (CD4-CD8-) NKT %T cell	MR Egger	30	0.0982914	0.0939976	0.304652	-0.0859439	0.282527	1.10328	0.917646	1.32648
			Weighted median	30	0.0218935	0.0717207	0.760167	-0.118679	0.162466	1.02213	0.888093	1.17641
			Simple mode	30	0.104719	0.124671	0.407801	-0.139637	0.349075	1.1104	0.869674	1.41776
			Weighted mode	30	0.0330745	0.0839844	0.696597	-0.131535	0.197684	1.03363	0.876749	1.21858
GCST90001638	TBNK	DN (CD4-CD8-) NKT %lymphocyte	MR Egger	29	0.0739848	0.0976326	0.455141	-0.117375	0.265345	1.07679	0.889252	1.30388
			Weighted median	29	0.0273039	0.0707636	0.69961	-0.111393	0.166	1.02768	0.894587	1.18057
			Simple mode	29	0.0935555	0.119043	0.438528	-0.139769	0.32688	1.09807	0.869559	1.38663
			Weighted mode	29	0.0205715	0.0850324	0.810601	-0.146092	0.187235	1.02078	0.864078	1.20591
GCST90001650	TBNK	HLA DR+ NK %CD3- lymphocyte	MR Egger	23	-0.067758	0.0699243	0.343565	-0.20481	0.0692937	0.934487	0.814802	1.07175
			Weighted median	23	-0.0746005	0.0594787	0.209755	-0.191179	0.0419777	0.928114	0.825985	1.04287
			Simple mode	23	-0.044998	0.105493	0.673853	-0.251765	0.161769	0.955999	0.777427	1.17559
			Weighted mode	23	-0.0727891	0.0595877	0.234808	-0.189581	0.0440028	0.929797	0.827306	1.04499
GCST90001729	B cell	CD19 on IgD+ CD38br	MR Egger	21	-0.0359068	0.0618353	0.568277	-0.157104	0.0852903	0.96473	0.854615	1.08903
			Weighted median	21	-0.0514277	0.059932	0.390837	-0.168894	0.0660391	0.949872	0.844598	1.06827
			Simple mode	21	-0.147657	0.10504	0.17515	-0.353535	0.0582204	0.862727	0.702202	1.05995
			Weighted mode	21	-0.0426926	0.0564934	0.458632	-0.15342	0.0680344	0.958206	0.85777	1.0704
GCST90001731	B cell	CD19 on IgD- CD24-	MR Egger	23	-0.0564068	0.0994086	0.576443	-0.251248	0.138434	0.945155	0.77783	1.14847
			Weighted median	23	-0.0740585	0.0812656	0.36213	-0.233339	0.0852221	0.928617	0.791885	1.08896
			Simple mode	23	-0.0608753	0.138188	0.663855	-0.331724	0.209973	0.940941	0.717686	1.23364
			Weighted mode	23	-0.0397228	0.116227	0.735768	-0.267528	0.188083	0.961056	0.765269	1.20693
GCST90001738	B cell	CD19 on unsw mem	MR Egger	21	-0.0347152	0.0413368	0.411456	-0.115735	0.0463049	0.96588	0.890711	1.04739
			Weighted median	21	-0.0700413	0.0480143	0.144631	-0.164149	0.0240667	0.932355	0.848615	1.02436
			Simple mode	21	-0.133313	0.0993201	0.194553	-0.32798	0.0613547	0.875191	0.720377	1.06328
			Weighted mode	21	-0.06349	0.0397868	0.126225	-0.141472	0.0144922	0.938484	0.868079	1.0146
GCST90001774	B cell	CD24 on transitional	MR Egger	20	-0.223705	0.115611	0.0688655	-0.450302	0.00289261	0.799551	0.637435	1.0029
			Weighted median	20	-0.130955	0.0909946	0.150107	-0.309304	0.0473943	0.877257	0.733957	1.04854
			Simple mode	20	-0.127847	0.140857	0.375437	-0.403926	0.148232	0.879988	0.667694	1.15978
			Weighted mode	20	-0.122895	0.109338	0.275017	-0.337197	0.091407	0.884357	0.713768	1.09571
GCST90001791	B cell	CD25 on naive-mature B cell	MR Egger	23	0.0711361	0.0733759	0.343343	-0.0726807	0.214953	1.07373	0.929898	1.2398
			Weighted median	23	0.180643	0.0724769	0.0126877	0.0385879	0.322697	1.19799	1.03934	1.38085
			Simple mode	23	0.191358	0.12345	0.135388	-0.0506037	0.433319	1.21089	0.950655	1.54237
			Weighted mode	23	0.167103	0.0822403	0.0544142	0.00591213	0.328294	1.18188	1.00593	1.3886
GCST90001868	Treg	CD3 on CD4 Treg	MR Egger	11	0.136279	0.0874644	0.153635	-0.0351508	0.30771	1.146	0.96546	1.36031
			Weighted median	11	0.11141	0.0556957	0.0454651	0.00224597	0.220573	1.11785	1.00225	1.24679
			Simple mode	11	0.0599075	0.10103	0.56637	-0.138111	0.257926	1.06174	0.871002	1.29424
			Weighted mode	11	0.10384	0.0525434	0.076345	0.00085477	0.206825	1.10942	1.00086	1.22977
GCST90001897	Treg	CD28 on CD39+ CD8br	MR Egger	20	0.052383	0.0315648	0.114329	-0.00948398	0.11425	1.05378	0.990561	1.12103
			Weighted median	20	0.0428531	0.0345901	0.215389	-0.0249436	0.11065	1.04378	0.975365	1.117
			Simple mode	20	0.0710722	0.0665728	0.299085	-0.0594105	0.201555	1.07366	0.94232	1.2233
			Weighted mode	20	0.0523976	0.0299605	0.0964479	-0.00632499	0.11112	1.05379	0.993695	1.11753
GCST90001898	Treg	CD28 on CD4+	MR Egger	26	-0.0665424	0.0534797	0.225421	-0.171363	0.0382779	0.935623	0.842516	1.03902
			Weighted median	26	-0.0397849	0.052541	0.448921	-0.142765	0.0631955	0.960996	0.866957	1.06524
			Simple mode	26	-0.0759649	0.0790879	0.345996	-0.230977	0.0790474	0.926849	0.793758	1.08226
			Weighted mode	26	-0.0482974	0.0547386	0.386005	-0.155585	0.0589904	0.95285	0.855914	1.06077
GCST90001914	TBNK	CD45 on lymphocyte	MR Egger	24	-0.179499	0.0671225	0.0138566	-0.311059	-0.0479394	0.835688	0.73267	0.953192
			Weighted median	24	-0.141612	0.0688237	0.0396282	-0.276506	-0.00671743	0.867958	0.758429	0.993305
			Simple mode	24	-0.102886	0.103927	0.332487	-0.306584	0.100812	0.90223	0.735957	1.10607
			Weighted mode	24	-0.15967	0.0661466	0.0241459	-0.289317	-0.0300223	0.852425	0.748775	0.970424
GCST90001922	Treg	CD127 on T cell	MR Egger	18	-0.239784	0.158552	0.149948	-0.550546	0.0709782	0.786798	0.576635	1.07356
			Weighted median	18	-0.0805214	0.0887722	0.364377	-0.254515	0.0934722	0.922635	0.775292	1.09798
			Simple mode	18	-0.00707167	0.141834	0.960816	-0.285066	0.270923	0.992953	0.751965	1.31117
			Weighted mode	18	-0.105178	0.116568	0.379508	-0.333651	0.123294	0.900164	0.716304	1.13122
GCST90001940	Treg	CD25 on CD39+ activated Treg	MR Egger	12	-0.130317	0.0844753	0.153942	-0.295888	0.0352548	0.877817	0.74387	1.03588
			Weighted median	12	-0.134789	0.0687559	0.0499492	-0.269551	-2.74366e-05	0.8739	0.763723	0.999973
			Simple mode	12	-0.0634726	0.179254	0.729963	-0.41481	0.287864	0.9385	0.660466	1.33358
			Weighted mode	12	-0.135185	0.0617048	0.0508945	-0.256126	-0.0142433	0.873555	0.774044	0.985858
GCST90001951	Myeloid cell	CD33 on CD66b++ myeloid cell	MR Egger	18	0.015721	0.0501955	0.758178	-0.0826622	0.114104	1.01585	0.920662	1.12087
			Weighted median	18	-0.0321243	0.0353188	0.363058	-0.101349	0.0371004	0.968386	0.903618	1.0378
			Simple mode	18	-0.0454768	0.0609461	0.465753	-0.164931	0.0739776	0.955542	0.847952	1.07678
			Weighted mode	18	-0.0296726	0.0351586	0.410409	-0.0985835	0.0392382	0.970763	0.90612	1.04002
GCST90001962	Treg	CD25 on CD28+ CD4+	MR Egger	5	0.594273	0.29733	0.139502	0.0115069	1.17704	1.81171	1.01157	3.24475
			Weighted median	5	0.265756	0.139354	0.0565122	-0.00737676	0.538889	1.30442	0.99265	1.7141
			Simple mode	5	0.230282	0.181732	0.273853	-0.125913	0.586478	1.25896	0.881691	1.79765
			Weighted mode	5	0.247845	0.183326	0.247784	-0.111474	0.607164	1.28126	0.894515	1.83522
GCST90001968	TBNK	FSC-A on B cell	MR Egger	20	0.111326	0.0922207	0.24299	-0.069426	0.292079	1.11776	0.932929	1.33921
			Weighted median	20	0.150079	0.0752774	0.0461868	0.00253551	0.297623	1.16193	1.00254	1.34665
			Simple mode	20	0.152129	0.114117	0.198263	-0.0715393	0.375798	1.16431	0.93096	1.45615
			Weighted mode	20	0.148358	0.0873988	0.105926	-0.0229438	0.319659	1.15993	0.977317	1.37666
GCST90002039	cDC	CD80 on monocyte	MR Egger	23	-0.191698	0.0654062	0.00798543	-0.319894	-0.0635014	0.825557	0.726226	0.938473
			Weighted median	23	-0.170137	0.0632165	0.00711668	-0.294041	-0.0462324	0.84355	0.745246	0.95482
			Simple mode	23	-0.189145	0.104868	0.0849994	-0.394687	0.0163964	0.827666	0.673891	1.01653
			Weighted mode	23	-0.208775	0.0712312	0.00773509	-0.348388	-0.0691617	0.811578	0.705825	0.933176
GCST90002062	Treg	CD4 on CD28+ CD4+	MR Egger	21	-0.0869346	0.0929352	0.361304	-0.269088	0.0952185	0.916737	0.764076	1.0999
			Weighted median	21	-0.0782981	0.0756369	0.300583	-0.226546	0.0699502	0.924689	0.797282	1.07245
			Simple mode	21	-0.173563	0.103533	0.109222	-0.376488	0.0293615	0.840664	0.686268	1.0298
			Weighted mode	21	-0.0490327	0.0834306	0.563307	-0.212557	0.114491	0.95215	0.808514	1.1213
GCST90002080	TBNK	SSC-A on T cell	MR Egger	22	0.0544429	0.064606	0.409366	-0.0721848	0.181071	1.05595	0.930359	1.1985
			Weighted median	22	0.085432	0.0679417	0.208598	-0.0477338	0.218598	1.08919	0.953388	1.24433
			Simple mode	22	0.162731	0.124318	0.20468	-0.0809314	0.406394	1.17672	0.922257	1.50139
			Weighted mode	22	0.0805543	0.0577197	0.177414	-0.0325763	0.193685	1.08389	0.967949	1.21371
GCST90002085	TBNK	SSC-A on HLA DR+ CD4+	MR Egger	22	-0.067883	0.0697091	0.341785	-0.204513	0.0687467	0.93437	0.815044	1.07116
			Weighted median	22	-0.103102	0.0593123	0.0821593	-0.219354	0.01315	0.902035	0.803037	1.01324
			Simple mode	22	-0.132881	0.0937949	0.171231	-0.316719	0.0509573	0.87557	0.728536	1.05228
			Weighted mode	22	-0.094597	0.0719697	0.202888	-0.235658	0.0464637	0.90974	0.790051	1.04756
GCST90002086	TBNK	SSC-A on HLA DR+ CD8br	MR Egger	24	0.0962212	0.0630267	0.141092	-0.0273111	0.219753	1.101	0.973058	1.24577
			Weighted median	24	0.148542	0.0629469	0.0182846	0.0251664	0.271918	1.16014	1.02549	1.31248
			Simple mode	24	0.106209	0.092521	0.262789	-0.0751317	0.287551	1.11205	0.927621	1.33316
			Weighted mode	24	0.13295	0.0631967	0.0465382	0.00908444	0.256815	1.14219	1.00913	1.29281
GCST90002101	Maturation stages of T cell	CD45RA on TD CD8br	MR Egger	14	0.172325	0.138192	0.236189	-0.0985313	0.443182	1.18806	0.906167	1.55766
			Weighted median	14	0.149727	0.0927799	0.106573	-0.0321211	0.331576	1.16152	0.968389	1.39316
			Simple mode	14	0.249803	0.153015	0.126539	-0.0501056	0.549712	1.28377	0.951129	1.73275
			Weighted mode	14	0.155935	0.110976	0.183428	-0.0615775	0.373447	1.16875	0.94028	1.45273

## Sheet: ST8
Supplementary table 8: Four methods of ribs/sternum/thoracic spine and immune cells in MR analysis
id	Panel	Trait	method	nSNP	β	SE	pval	lo_ci	up_ci	OR	or_lci95	or_uci95
GCST90001430	B cell	IgD+ CD38dim %lymphocyte	MR Egger	33	-0.0168909	0.0102325	0.108896	-0.0369467	0.0031649	0.983251	0.963728	1.00317
			Weighted median	33	-0.0113203	0.0131882	0.390693	-0.0371692	0.0145286	0.988744	0.963513	1.01463
			Simple mode	33	-0.00475362	0.0320114	0.882882	-0.0674959	0.0579886	0.995258	0.934732	1.0597
			Weighted mode	33	-0.016803	0.0103087	0.112909	-0.037008	0.00340197	0.983337	0.963668	1.00341
GCST90001438	B cell	IgD- CD38dim AC	MR Egger	17	-0.077039	0.0589198	0.210722	-0.192522	0.0384438	0.925854	0.824876	1.03919
			Weighted median	17	-0.0496464	0.0425411	0.243201	-0.133027	0.0337341	0.951566	0.875442	1.03431
			Simple mode	17	-0.0385486	0.0642024	0.556635	-0.164385	0.0872882	0.962185	0.848415	1.09121
			Weighted mode	17	-0.0328644	0.0441844	0.467779	-0.119466	0.0537369	0.96767	0.887394	1.05521
GCST90001452	cDC	CD11c+ CD62L- monocyte AC	MR Egger	22	-0.0479415	0.0227055	0.0475155	-0.0924443	-0.00343876	0.95319	0.9117	0.996567
			Weighted median	22	-0.0436662	0.0235277	0.0634609	-0.0897805	0.00244809	0.957273	0.914132	1.00245
			Simple mode	22	-0.0246607	0.0433145	0.575165	-0.109557	0.0602357	0.975641	0.896231	1.06209
			Weighted mode	22	-0.0613026	0.0264086	0.0304118	-0.113063	-0.00954169	0.940539	0.893094	0.990504
GCST90001463	cDC	CD62L- DC %DC	MR Egger	22	0.0362342	0.0187839	0.0680437	-0.000582288	0.0730507	1.0369	0.999418	1.07579
			Weighted median	22	0.0190963	0.0192496	0.32118	-0.0186329	0.0568256	1.01928	0.98154	1.05847
			Simple mode	22	0.0408581	0.0284054	0.16506	-0.0148165	0.0965326	1.0417	0.985293	1.10135
			Weighted mode	22	0.0198697	0.0191231	0.310602	-0.0176116	0.0573509	1.02007	0.982543	1.05903
GCST90001469	cDC	CD62L- myeloid DC %DC	MR Egger	24	0.0407869	0.0216419	0.0727607	-0.00163126	0.083205	1.04163	0.99837	1.08676
			Weighted median	24	0.0295693	0.0188405	0.116543	-0.00735815	0.0664967	1.03001	0.992669	1.06876
			Simple mode	24	0.0833295	0.0307557	0.012509	0.0230484	0.143611	1.0869	1.02332	1.15443
			Weighted mode	24	0.0307693	0.0160698	0.0680464	-0.000727507	0.0622662	1.03125	0.999273	1.06425
GCST90001483	Treg	CD39+ resting Treg AC	MR Egger	28	0.0284879	0.0159463	0.0856883	-0.00276693	0.0597426	1.0289	0.997237	1.06156
			Weighted median	28	0.0300419	0.016898	0.0754314	-0.00307828	0.0631621	1.0305	0.996926	1.0652
			Simple mode	28	0.0137569	0.0323007	0.673556	-0.0495524	0.0770662	1.01385	0.951655	1.08011
			Weighted mode	28	0.0295044	0.0171919	0.0975835	-0.00419175	0.0632006	1.02994	0.995817	1.06524
GCST90001491	Treg	CD39+ activated Treg %CD4 Treg	MR Egger	22	-0.0182852	0.0130612	0.176847	-0.0438852	0.00731481	0.981881	0.957064	1.00734
			Weighted median	22	-0.0156647	0.0116079	0.177179	-0.0384162	0.00708669	0.984457	0.962312	1.00711
			Simple mode	22	-0.0131856	0.0205523	0.528099	-0.053468	0.0270969	0.986901	0.947936	1.02747
			Weighted mode	22	-0.0173435	0.0114616	0.145139	-0.0398083	0.00512126	0.982806	0.960974	1.00513
GCST90001544	Maturation stages of T cell	EM CD4+ %T cell	MR Egger	20	-0.0493346	0.0273451	0.0879695	-0.102931	0.00426185	0.951863	0.902189	1.00427
			Weighted median	20	-0.0601199	0.023493	0.0104957	-0.106166	-0.0140737	0.941652	0.899275	0.986025
			Simple mode	20	-0.0473555	0.0367268	0.212736	-0.11934	0.0246291	0.953748	0.887506	1.02493
			Weighted mode	20	-0.053323	0.0230542	0.0320892	-0.0985093	-0.00813681	0.948074	0.906187	0.991896
GCST90001549	Maturation stages of T cell	CM CD8br %CD8br	MR Egger	31	-0.015814	0.045146	0.728655	-0.1043	0.0726721	0.98431	0.900955	1.07538
			Weighted median	31	-0.0474223	0.0311654	0.128101	-0.108506	0.0136618	0.953685	0.897173	1.01376
			Simple mode	31	-0.0327314	0.0511657	0.527214	-0.133016	0.0675533	0.967798	0.875451	1.06989
			Weighted mode	31	-0.0312024	0.0450922	0.494278	-0.119583	0.0571783	0.969279	0.88729	1.05884
GCST90001562	Maturation stages of T cell	CD45RA+ CD8br %T cell	MR Egger	33	0.0162015	0.00688863	0.0252078	0.00269982	0.0297033	1.01633	1.0027	1.03015
			Weighted median	33	0.0109957	0.00875345	0.209061	-0.00616109	0.0281524	1.01106	0.993858	1.02855
			Simple mode	33	0.0125377	0.0175882	0.481106	-0.0219352	0.0470106	1.01262	0.978304	1.04813
			Weighted mode	33	0.0125377	0.00701162	0.0832274	-0.00120506	0.0262805	1.01262	0.998796	1.02663
GCST90001567	Maturation stages of T cell	Naive DN (CD4-CD8-) %DN	MR Egger	22	0.0674856	0.0312915	0.0433802	0.00615435	0.128817	1.06981	1.00617	1.13748
			Weighted median	22	0.0549426	0.0343767	0.109987	-0.0124358	0.122321	1.05648	0.987641	1.13012
			Simple mode	22	-0.0779389	0.0750776	0.311024	-0.225091	0.0692131	0.925021	0.798444	1.07166
			Weighted mode	22	0.0651252	0.0316613	0.0523268	0.003069	0.127181	1.06729	1.00307	1.13562
GCST90001596	TBNK	CD8dim AC	MR Egger	27	0.0350057	0.0184479	0.0693631	-0.00115215	0.0711636	1.03563	0.998849	1.07376
			Weighted median	27	0.0320664	0.0180209	0.0751739	-0.00325454	0.0673874	1.03259	0.996751	1.06971
			Simple mode	27	0.0308194	0.0269665	0.263506	-0.022035	0.0836738	1.0313	0.978206	1.08727
			Weighted mode	27	0.0334208	0.0171101	0.0616281	-0.00011511	0.0669566	1.03399	0.999885	1.06925
GCST90001607	TBNK	CD8br %leukocyte	MR Egger	16	0.00547995	0.0717415	0.940194	-0.135133	0.146093	1.00549	0.873599	1.1573
			Weighted median	16	0.0229268	0.0377826	0.543978	-0.0511271	0.0969807	1.02319	0.950158	1.10184
			Simple mode	16	0.0131051	0.0655463	0.844216	-0.115366	0.141576	1.01319	0.89104	1.15209
			Weighted mode	16	0.0162089	0.0566821	0.778819	-0.0948881	0.127306	1.01634	0.909475	1.13576
GCST90001626	TBNK	HLA DR+ CD4+ %lymphocyte	MR Egger	21	0.154024	0.0610218	0.0206624	0.0344216	0.273627	1.16652	1.03502	1.31472
			Weighted median	21	0.0962243	0.0403197	0.0170081	0.0171976	0.175251	1.10101	1.01735	1.19155
			Simple mode	21	0.0890191	0.0739441	0.242695	-0.0559114	0.23395	1.0931	0.945623	1.26358
			Weighted mode	21	0.108208	0.0460649	0.02921	0.0179206	0.198495	1.11428	1.01808	1.21957
GCST90001652	TBNK	Granulocyte %leukocyte	MR Egger	25	-0.01136	0.025405	0.658945	-0.0611539	0.0384339	0.988704	0.940678	1.03918
			Weighted median	25	-0.03956	0.0271541	0.145151	-0.092782	0.0136619	0.961212	0.911392	1.01376
			Simple mode	25	-0.0952367	0.0424668	0.0344253	-0.178472	-0.0120018	0.909158	0.836548	0.98807
			Weighted mode	25	-0.0268899	0.0240862	0.275301	-0.0740989	0.020319	0.973468	0.92858	1.02053
GCST90001684	Treg	CD127- CD8br AC	MR Egger	13	0.0269848	0.0446918	0.558224	-0.060611	0.114581	1.02735	0.941189	1.1214
			Weighted median	13	0.0399504	0.0322086	0.214841	-0.0231784	0.103079	1.04076	0.977088	1.10858
			Simple mode	13	0.0567543	0.0495426	0.274307	-0.0403491	0.153858	1.0584	0.960454	1.16633
			Weighted mode	13	0.0338269	0.0315816	0.305196	-0.0280729	0.0957268	1.03441	0.972317	1.10046
GCST90001806	B cell	CD27 on unsw mem	MR Egger	30	-0.032698	0.0366242	0.379575	-0.104482	0.0390855	0.967831	0.900791	1.03986
			Weighted median	30	-0.0172621	0.0264877	0.514592	-0.0691779	0.0346537	0.982886	0.933161	1.03526
			Simple mode	30	-0.0334666	0.0461773	0.474418	-0.123974	0.0570409	0.967087	0.883403	1.0587
			Weighted mode	30	-0.00965637	0.0283403	0.735764	-0.0652034	0.0458906	0.99039	0.936877	1.04696
GCST90001810	B cell	CD38 on CD3- CD19-	MR Egger	18	0.0155608	0.0307918	0.620198	-0.044791	0.0759127	1.01568	0.956197	1.07887
			Weighted median	18	0.0221227	0.0238603	0.353833	-0.0246434	0.0688888	1.02237	0.975658	1.07132
			Simple mode	18	0.0255617	0.0329061	0.447946	-0.0389342	0.0900576	1.02589	0.961814	1.09424
			Weighted mode	18	0.0155884	0.0261325	0.558692	-0.0356313	0.0668081	1.01571	0.964996	1.06909
GCST90001812	B cell	CD38 on IgD+ CD38br	MR Egger	17	0.00631098	0.0313953	0.843386	-0.0552237	0.0678457	1.00633	0.946273	1.0702
			Weighted median	17	0.0207435	0.0278418	0.456243	-0.0338265	0.0753135	1.02096	0.966739	1.07822
			Simple mode	17	0.0226616	0.0392207	0.571445	-0.0542111	0.0995342	1.02292	0.947232	1.10466
			Weighted mode	17	0.0207799	0.0271449	0.455108	-0.0324241	0.073984	1.021	0.968096	1.07679
GCST90001830	B cell	BAFF-R on CD20-	MR Egger	14	-0.0592239	0.0363743	0.12944	-0.130517	0.0120697	0.942496	0.877641	1.01214
			Weighted median	14	-0.0597795	0.0324965	0.0658317	-0.123473	0.00391362	0.941972	0.883846	1.00392
			Simple mode	14	-0.0295577	0.0535376	0.59025	-0.134492	0.075376	0.970875	0.87416	1.07829
			Weighted mode	14	-0.0576057	0.0307539	0.0837086	-0.117883	0.00267191	0.944022	0.8888	1.00268
GCST90001839	Maturation stages of T cell	CD3 on EM CD8br	MR Egger	20	-0.0474351	0.0276634	0.103561	-0.101655	0.00678513	0.953672	0.903341	1.00681
			Weighted median	20	-0.0308351	0.0265237	0.245012	-0.0828215	0.0211513	0.969635	0.920515	1.02138
			Simple mode	20	-0.0261215	0.0370678	0.489549	-0.0987743	0.0465314	0.974217	0.905947	1.04763
			Weighted mode	20	-0.0378053	0.0237214	0.127498	-0.0842992	0.00868853	0.9629	0.919156	1.00873
GCST90001889	Treg	CD28 on activated & secreting Treg	MR Egger	24	-0.0413278	0.0160824	0.0174757	-0.0728492	-0.0098063	0.959515	0.929741	0.990242
			Weighted median	24	-0.0290685	0.0184881	0.115884	-0.0653051	0.00716808	0.97135	0.936782	1.00719
			Simple mode	24	-0.0338693	0.0247481	0.184356	-0.0823755	0.0146369	0.966698	0.920926	1.01474
			Weighted mode	24	-0.0338693	0.0156527	0.0411108	-0.0645487	-0.00318993	0.966698	0.93749	0.996815
GCST90001941	Treg	CD25 on secreting Treg	MR Egger	14	-0.0298273	0.01222	0.0311085	-0.0537785	-0.00587618	0.970613	0.947642	0.994141
			Weighted median	14	-0.0254306	0.0155794	0.102612	-0.0559661	0.00510501	0.97489	0.945571	1.00512
			Simple mode	14	0.00752222	0.024387	0.762626	-0.0402764	0.0553208	1.00755	0.960524	1.05688
			Weighted mode	14	-0.0305765	0.0133123	0.038884	-0.0566686	-0.00448449	0.969886	0.944907	0.995526
GCST90001959	TBNK	CD4 on HLA DR+ CD4+	MR Egger	21	-0.0062524	0.0525482	0.906537	-0.109247	0.0967421	0.993767	0.896509	1.10158
			Weighted median	21	-0.0308495	0.0346841	0.373765	-0.0988303	0.0371313	0.969621	0.905896	1.03783
			Simple mode	21	-0.000441178	0.0642021	0.994585	-0.126277	0.125395	0.999559	0.88137	1.1336
			Weighted mode	21	0.0208384	0.0632008	0.745042	-0.103035	0.144712	1.02106	0.902095	1.15571
GCST90001987	Monocyte	CD64 on CD14+ CD16- monocyte	MR Egger	34	-0.00893567	0.00720153	0.223699	-0.0230507	0.00517934	0.991104	0.977213	1.00519
			Weighted median	34	-0.0152876	0.00992406	0.12345	-0.0347387	0.00416359	0.984829	0.965858	1.00417
			Simple mode	34	-0.00614388	0.022639	0.787786	-0.0505164	0.0382287	0.993875	0.950738	1.03897
			Weighted mode	34	-0.0128378	0.0077875	0.108737	-0.0281013	0.00242569	0.987244	0.97229	1.00243
GCST90001991	Monocyte	HLA DR on CD14+ monocyte	MR Egger	21	0.0136391	0.0332611	0.686347	-0.0515526	0.0788308	1.01373	0.949754	1.08202
			Weighted median	21	0.0414367	0.0205058	0.0433078	0.00124531	0.081628	1.04231	1.00125	1.08505
			Simple mode	21	0.0534136	0.0425912	0.224266	-0.0300651	0.136892	1.05487	0.970382	1.1467
			Weighted mode	21	0.0404131	0.0193398	0.0496358	0.00250697	0.0783191	1.04124	1.00251	1.08147
GCST90002003	Monocyte	CCR2 on CD14- CD16-	MR Egger	17	-0.0800948	0.0340814	0.0328716	-0.146894	-0.0132952	0.923029	0.863385	0.986793
			Weighted median	17	-0.0313366	0.0309832	0.311823	-0.0920637	0.0293905	0.969149	0.912047	1.02983
			Simple mode	17	-0.0255573	0.0484082	0.604776	-0.120437	0.0693227	0.974766	0.886533	1.07178
			Weighted mode	17	-0.0485269	0.0293646	0.117905	-0.106082	0.00902777	0.952632	0.899351	1.00907
GCST90002033	Treg	CD39 on granulocyte	MR Egger	26	-0.0581162	0.0229783	0.0184155	-0.103154	-0.0130787	0.94354	0.901988	0.987006
			Weighted median	26	-0.0675179	0.0248225	0.00652761	-0.11617	-0.0188658	0.934711	0.890324	0.981311
			Simple mode	26	-0.0722172	0.0417548	0.0960404	-0.154057	0.00962223	0.930329	0.857224	1.00967
			Weighted mode	26	-0.0705719	0.0262537	0.0126009	-0.122029	-0.0191147	0.931861	0.885123	0.981067
GCST90002034	Treg	CD39 on monocyte	MR Egger	22	-0.0293086	0.0111961	0.0164811	-0.0512529	-0.00736426	0.971117	0.950038	0.992663
			Weighted median	22	-0.0315579	0.0118714	0.00785323	-0.0548258	-0.00828998	0.968935	0.94665	0.991744
			Simple mode	22	-0.0203626	0.0181735	0.275171	-0.0559826	0.0152574	0.979843	0.945556	1.01537
			Weighted mode	22	-0.0231333	0.0104019	0.0372542	-0.043521	-0.00274556	0.977132	0.957412	0.997258
GCST90002042	Myeloid cell	CD45 on CD33br HLA DR+ CD14-	MR Egger	18	-0.00453635	0.064879	0.945124	-0.131699	0.122627	0.995474	0.876605	1.13046
			Weighted median	18	0.0493391	0.0265319	0.0629399	-0.00266339	0.101342	1.05058	0.99734	1.10665
			Simple mode	18	0.0504279	0.0439205	0.266802	-0.0356563	0.136512	1.05172	0.964972	1.14627
			Weighted mode	18	0.0466826	0.0386027	0.243094	-0.0289787	0.122344	1.04779	0.971437	1.13014
GCST90002050	Myeloid cell	CD45 on CD33dim HLA DR-	MR Egger	18	0.011171	0.0329117	0.738705	-0.0533359	0.075678	1.01123	0.948061	1.07862
			Weighted median	18	0.0613543	0.0261906	0.0191497	0.0100206	0.112688	1.06328	1.01007	1.11928
			Simple mode	18	0.0750512	0.0393191	0.0733215	-0.00201424	0.152117	1.07794	0.997988	1.1643
			Weighted mode	18	0.059194	0.0320116	0.0819039	-0.00354874	0.121937	1.06098	0.996458	1.12968
GCST90002057	Maturation stages of T cell	CD8 on TD CD8br	MR Egger	17	0.0304568	0.034469	0.390855	-0.0371024	0.0980159	1.03093	0.963577	1.10298
			Weighted median	17	0.0370396	0.0305709	0.225667	-0.0228794	0.0969587	1.03773	0.97738	1.10181
			Simple mode	17	0.0559944	0.0464273	0.245324	-0.035003	0.146992	1.05759	0.965602	1.15834
			Weighted mode	17	0.0476482	0.0297113	0.128333	-0.0105859	0.105882	1.0488	0.98947	1.11169
GCST90002105	cDC	HLA DR on plasmacytoid DC	MR Egger	23	0.034553	0.0169143	0.0538226	0.00140092	0.0677051	1.03516	1.0014	1.07005
			Weighted median	23	0.0284604	0.0165728	0.0859242	-0.00402219	0.060943	1.02887	0.995986	1.06284
			Simple mode	23	-0.00376203	0.0340417	0.913005	-0.0704838	0.0629598	0.996245	0.931943	1.06498
			Weighted mode	23	0.0534672	0.0171986	0.00511859	0.0197579	0.0871765	1.05492	1.01995	1.09109
GCST90002106	cDC	HLA DR on DC	MR Egger	19	0.0398324	0.0289473	0.186669	-0.0169042	0.0965691	1.04064	0.983238	1.10139
			Weighted median	19	0.0489848	0.0178242	0.00599187	0.0140495	0.0839202	1.0502	1.01415	1.08754
			Simple mode	19	-0.0259281	0.0432381	0.556208	-0.110675	0.0588186	0.974405	0.89523	1.06058
			Weighted mode	19	0.0599408	0.0175684	0.00310872	0.0255069	0.0943748	1.06177	1.02583	1.09897
GCST90002112	Myeloid cell	HLA DR on CD33- HLA DR+	MR Egger	12	0.0670029	0.0208589	0.00929744	0.0261194	0.107886	1.0693	1.02646	1.11392
			Weighted median	12	0.0543502	0.0175455	0.00195048	0.019961	0.0887395	1.05585	1.02016	1.0928
			Simple mode	12	-0.0152105	0.0347354	0.669936	-0.0832918	0.0528709	0.984905	0.920083	1.05429
			Weighted mode	12	0.0607367	0.0174186	0.00508645	0.0265961	0.0948772	1.06262	1.02695	1.09952
GCST90002115	TBNK	HLA DR on HLA DR+ CD8br	MR Egger	20	0.0161405	0.0472776	0.736756	-0.0765235	0.108805	1.01627	0.926331	1.11494
			Weighted median	20	-0.056212	0.0370905	0.129637	-0.128909	0.0164854	0.945339	0.879054	1.01662
			Simple mode	20	-0.0612945	0.061258	0.329596	-0.18136	0.0587712	0.940546	0.834135	1.06053
			Weighted mode	20	-0.046314	0.0525667	0.389299	-0.149345	0.0567167	0.954742	0.861272	1.05836

## Sheet: ST9
Supplementary table 9: Four methods of shoul upper arm and immune cells in MR analysis
id	Panel	Trait	method	nSNP	β	SE	pval	lo_ci	up_ci	OR	or_lci95	or_uci95
GCST90001414	B cell	IgD- CD24- AC	MR Egger	18	-0.0473933	0.0391154	0.243246	-0.12406	0.0292729	0.953712	0.883327	1.02971
			Weighted median	18	-0.0606055	0.0287003	0.0347149	-0.116858	-0.00435294	0.941194	0.889711	0.995657
			Simple mode	18	-0.0557189	0.034813	0.127901	-0.123952	0.0125146	0.945805	0.883422	1.01259
			Weighted mode	18	-0.0584682	0.0299164	0.0673071	-0.117104	0.000167967	0.943208	0.889492	1.00017
GCST90001450	cDC	CD62L- monocyte AC	MR Egger	20	-0.0300655	0.0160997	0.0782099	-0.0616209	0.00148997	0.970382	0.940239	1.00149
			Weighted median	20	-0.032804	0.0161615	0.0423811	-0.0644807	-0.00112741	0.967728	0.937554	0.998873
			Simple mode	20	-0.0285531	0.0305784	0.36214	-0.0884867	0.0313805	0.971851	0.915315	1.03188
			Weighted mode	20	-0.0314637	0.0146446	0.0447796	-0.0601671	-0.00276034	0.969026	0.941607	0.997243
GCST90001478	Treg	CD4 Treg %CD4	MR Egger	16	0.0540512	0.0231705	0.0350967	0.00863711	0.0994653	1.05554	1.00867	1.10458
			Weighted median	16	0.0475692	0.0208384	0.022444	0.00672599	0.0884125	1.04872	1.00675	1.09244
			Simple mode	16	0.0325773	0.030996	0.30989	-0.0281749	0.0933294	1.03311	0.972218	1.09782
			Weighted mode	16	0.0434722	0.0182813	0.0311366	0.00764076	0.0793036	1.04443	1.00767	1.08253
GCST90001495	Treg	CD39+ secreting Treg AC	MR Egger	26	0.0450666	0.0178795	0.0187726	0.0100229	0.0801104	1.0461	1.01007	1.08341
			Weighted median	26	0.0382516	0.0124619	0.00214431	0.0138262	0.0626769	1.03899	1.01392	1.06468
			Simple mode	26	0.0128101	0.0276537	0.647206	-0.0413912	0.0670114	1.01289	0.959454	1.06931
			Weighted mode	26	0.0320018	0.0123079	0.0154217	0.00787831	0.0561252	1.03252	1.00791	1.05773
GCST90001498	Treg	Activated & resting Treg AC	MR Egger	19	-0.00992663	0.0572508	0.864394	-0.122138	0.102285	0.990122	0.885026	1.1077
			Weighted median	19	-0.0526648	0.0329301	0.109756	-0.117208	0.0118782	0.948698	0.8894	1.01195
			Simple mode	19	-0.0767281	0.0479595	0.127036	-0.170729	0.0172725	0.926142	0.84305	1.01742
			Weighted mode	19	-0.0740185	0.0501425	0.157181	-0.172298	0.0242609	0.928654	0.841728	1.02456
GCST90001596	TBNK	CD8dim AC	MR Egger	27	0.0252084	0.0161804	0.131814	-0.00650519	0.0569219	1.02553	0.993516	1.05857
			Weighted median	27	0.020839	0.0168198	0.215361	-0.0121278	0.0538058	1.02106	0.987945	1.05528
			Simple mode	27	0.0729398	0.0330094	0.0361387	0.00824128	0.137638	1.07567	1.00828	1.14756
			Weighted mode	27	0.0287143	0.0148484	0.0640898	-0.000388604	0.0578172	1.02913	0.999611	1.05952
GCST90001603	TBNK	T cell AC	MR Egger	17	0.0547249	0.0356373	0.145456	-0.0151241	0.124574	1.05625	0.98499	1.13267
			Weighted median	17	0.0286768	0.027999	0.305737	-0.0262013	0.0835549	1.02909	0.974139	1.08714
			Simple mode	17	0.00878293	0.0479765	0.857045	-0.085251	0.102817	1.00882	0.918282	1.10829
			Weighted mode	17	0.029103	0.0274946	0.305548	-0.0247864	0.0829924	1.02953	0.975518	1.08653
GCST90001628	TBNK	HLA DR+ CD8br %T cell	MR Egger	30	0.0400915	0.0139279	0.00756949	0.0127929	0.0673902	1.04091	1.01288	1.06971
			Weighted median	30	0.033181	0.0144672	0.021817	0.00482537	0.0615367	1.03374	1.00484	1.06347
			Simple mode	30	-0.0161843	0.0275712	0.561747	-0.0702238	0.0378553	0.983946	0.932185	1.03858
			Weighted mode	30	0.0351012	0.0126138	0.00938257	0.0103781	0.0598243	1.03572	1.01043	1.06165
GCST90001651	TBNK	Granulocyte AC	MR Egger	24	0.038624	0.0347732	0.278673	-0.0295316	0.10678	1.03938	0.9709	1.11269
			Weighted median	24	0.0239285	0.031279	0.444271	-0.0373784	0.0852353	1.02422	0.963312	1.08897
			Simple mode	24	0.0111649	0.0577824	0.84848	-0.102089	0.124418	1.01123	0.90295	1.13249
			Weighted mode	24	0.0324534	0.0409357	0.436003	-0.0477806	0.112687	1.03299	0.953343	1.11928
GCST90001679	Treg	CD25++ CD8br %T cell	MR Egger	17	-0.0309776	0.0345322	0.383857	-0.0986606	0.0367055	0.969497	0.90605	1.03739
			Weighted median	17	-0.0531954	0.02937	0.0701071	-0.110761	0.00436972	0.948195	0.895153	1.00438
			Simple mode	17	-0.057168	0.0466657	0.238284	-0.148633	0.0342968	0.944435	0.861886	1.03489
			Weighted mode	17	-0.0550221	0.03378	0.122876	-0.121231	0.0111868	0.946464	0.885829	1.01125
GCST90001693	Treg	CD28+ CD45RA- CD8br AC	MR Egger	29	0.0151848	0.00681604	0.0344193	0.00182539	0.0285442	1.0153	1.00183	1.02896
			Weighted median	29	0.014012	0.00814747	0.0854696	-0.00195706	0.029981	1.01411	0.998045	1.03043
			Simple mode	29	-0.00788362	0.0178421	0.661988	-0.0428541	0.0270868	0.992147	0.958051	1.02746
			Weighted mode	29	0.0143738	0.00681703	0.0440619	0.00101244	0.0277352	1.01448	1.00101	1.02812
GCST90001771	B cell	CD24 on memory B cell	MR Egger	31	0.0208187	0.0163156	0.212083	-0.01116	0.0527973	1.02104	0.988902	1.05422
			Weighted median	31	0.0221172	0.0168046	0.188128	-0.0108199	0.0550542	1.02236	0.989238	1.0566
			Simple mode	31	0.0040954	0.0274154	0.882251	-0.0496388	0.0578296	1.0041	0.951573	1.05953
			Weighted mode	31	0.0166982	0.01511	0.277897	-0.0129174	0.0463137	1.01684	0.987166	1.0474
GCST90001781	B cell	CD25 on IgD+ CD38- naive	MR Egger	25	0.0370405	0.0157153	0.0273115	0.00623857	0.0678424	1.03774	1.00626	1.0702
			Weighted median	25	0.0321953	0.0164935	0.0509379	-0.000131902	0.0645225	1.03272	0.999868	1.06665
			Simple mode	25	0.0197801	0.0260242	0.454617	-0.0312273	0.0707876	1.01998	0.969255	1.07335
			Weighted mode	25	0.0342672	0.0152966	0.0346037	0.00428588	0.0642486	1.03486	1.0043	1.06636
GCST90001814	B cell	CD38 on IgD- CD38br	MR Egger	14	0.0154088	0.00846567	0.0937529	-0.00118388	0.0320015	1.01553	0.998817	1.03252
			Weighted median	14	0.0244579	0.00928538	0.00843796	0.00625857	0.0426572	1.02476	1.00628	1.04358
			Simple mode	14	0.0301987	0.0192624	0.140949	-0.00755561	0.0679531	1.03066	0.992473	1.07032
			Weighted mode	14	0.0197726	0.00820443	0.0314906	0.00369187	0.0358532	1.01997	1.0037	1.0365
GCST90001826	B cell	IgD on unsw mem	MR Egger	22	0.0399125	0.0201565	0.0616147	0.000405712	0.0794193	1.04072	1.00041	1.08266
			Weighted median	22	0.0324501	0.0183994	0.0777908	-0.00361271	0.0685129	1.03298	0.996394	1.07091
			Simple mode	22	0.0273587	0.0326994	0.412196	-0.0367321	0.0914494	1.02774	0.963934	1.09576
			Weighted mode	22	0.0273587	0.0169712	0.121876	-0.00590488	0.0606223	1.02774	0.994113	1.0625
GCST90001831	cDC	CD62L on CD62L+ myeloid DC	MR Egger	15	-0.0358417	0.0534024	0.513866	-0.140511	0.0688271	0.964793	0.868915	1.07125
			Weighted median	15	-0.0447029	0.0312525	0.152608	-0.105958	0.016552	0.956282	0.899463	1.01669
			Simple mode	15	-0.0519588	0.0457442	0.275088	-0.141617	0.0376998	0.949368	0.867953	1.03842
			Weighted mode	15	-0.0540422	0.038915	0.186615	-0.130316	0.0222311	0.947392	0.877818	1.02248
GCST90001906	cDC	CD86 on granulocyte	MR Egger	21	-0.0326514	0.0490918	0.513974	-0.128871	0.0635686	0.967876	0.879087	1.06563
			Weighted median	21	-0.0241517	0.0295314	0.413454	-0.0820332	0.0337298	0.976138	0.921241	1.03431
			Simple mode	21	-0.0708808	0.0469607	0.146843	-0.162924	0.0211621	0.931573	0.849656	1.02139
			Weighted mode	21	-0.024681	0.0334982	0.469807	-0.0903375	0.0409754	0.975621	0.913623	1.04183
GCST90001909	TBNK	CD45 on CD14+ monocyte	MR Egger	17	-0.00192142	0.021633	0.930401	-0.0443221	0.0404792	0.99808	0.956646	1.04131
			Weighted median	17	0.022063	0.0228247	0.333732	-0.0226735	0.0667994	1.02231	0.977582	1.06908
			Simple mode	17	0.0210964	0.045877	0.651813	-0.0688225	0.111015	1.02132	0.933492	1.11741
			Weighted mode	17	0.007443	0.020339	0.719198	-0.0324214	0.0473074	1.00747	0.968099	1.04844
GCST90001915	TBNK	CD45 on T cell	MR Egger	15	-0.0232844	0.0213814	0.295929	-0.065192	0.0186232	0.976985	0.936888	1.0188
			Weighted median	15	-0.0526215	0.0234725	0.0249716	-0.0986276	-0.00661554	0.948739	0.90608	0.993406
			Simple mode	15	-0.0535764	0.0342427	0.139992	-0.120692	0.0135392	0.947834	0.886307	1.01363
			Weighted mode	15	-0.0586593	0.024077	0.0287915	-0.10585	-0.0114683	0.943028	0.899559	0.988597
GCST90001948	Myeloid cell	CD33 on CD33dim HLA DR+ CD11b+	MR Egger	22	-0.0251917	0.0150423	0.109556	-0.0546746	0.00429125	0.975123	0.946793	1.0043
			Weighted median	22	-0.0302541	0.0111124	0.00647817	-0.0520344	-0.0084737	0.970199	0.949296	0.991562
			Simple mode	22	-0.0260803	0.0268478	0.342399	-0.078702	0.0265413	0.974257	0.924315	1.0269
			Weighted mode	22	-0.0286382	0.010862	0.015427	-0.0499276	-0.00734873	0.971768	0.951298	0.992678
GCST90001949	Myeloid cell	CD33 on CD33dim HLA DR+ CD11b-	MR Egger	22	-0.0287133	0.015386	0.0767473	-0.0588699	0.00144319	0.971695	0.942829	1.00144
			Weighted median	22	-0.0307733	0.011873	0.00954571	-0.0540445	-0.00750217	0.969695	0.94739	0.992526
			Simple mode	22	-0.0497601	0.0283797	0.0941251	-0.105384	0.00586414	0.951458	0.899979	1.00588
			Weighted mode	22	-0.0308844	0.0109285	0.0101205	-0.0523043	-0.00946448	0.969588	0.94904	0.99058
GCST90001950	Myeloid cell	CD33 on Gr MDSC	MR Egger	20	-0.0530886	0.0187932	0.0112215	-0.0899233	-0.0162539	0.948296	0.914001	0.983877
			Weighted median	20	-0.0412367	0.0140908	0.00342805	-0.0688547	-0.0136187	0.959602	0.933462	0.986474
			Simple mode	20	0.0264201	0.0300741	0.390647	-0.0325251	0.0853653	1.02677	0.967998	1.08911
			Weighted mode	20	-0.0442507	0.0144792	0.00649956	-0.07263	-0.0158714	0.956714	0.929945	0.984254
GCST90001951	Myeloid cell	CD33 on CD66b++ myeloid cell	MR Egger	18	-0.0192731	0.0181934	0.305172	-0.0549321	0.0163859	0.980911	0.946549	1.01652
			Weighted median	18	-0.0350751	0.0130672	0.00726999	-0.0606867	-0.00946346	0.965533	0.941118	0.990581
			Simple mode	18	0.0167548	0.0263814	0.533819	-0.0349527	0.0684623	1.0169	0.965651	1.07086
			Weighted mode	18	-0.0300593	0.0131757	0.0356846	-0.0558836	-0.00423494	0.970388	0.945649	0.995774
GCST90001954	Myeloid cell	CD33 on basophil	MR Egger	22	-0.0214792	0.00873733	0.0232037	-0.0386044	-0.00435403	0.97875	0.962131	0.995655
			Weighted median	22	-0.0111527	0.00955769	0.243258	-0.0298858	0.00758038	0.988909	0.970556	1.00761
			Simple mode	22	-0.00252805	0.0192069	0.896536	-0.0401735	0.0351174	0.997475	0.960623	1.03574
			Weighted mode	22	-0.0171609	0.00736187	0.0297952	-0.0315901	-0.0027316	0.982986	0.968904	0.997272
GCST90001956	Myeloid cell	CD33 on CD33br HLA DR+	MR Egger	23	-0.0285199	0.0126159	0.0345255	-0.0532471	-0.00379279	0.971883	0.948146	0.996214
			Weighted median	23	-0.0278436	0.0101968	0.0063213	-0.0478293	-0.00785796	0.97254	0.953296	0.992173
			Simple mode	23	0.0326323	0.0269493	0.23879	-0.0201883	0.0854528	1.03317	0.980014	1.08921
			Weighted mode	23	-0.0242871	0.00973259	0.0205709	-0.043363	-0.00521121	0.976005	0.957564	0.994802
GCST90001963	cDC	FSC-A on myeloid DC	MR Egger	20	0.0348705	0.0128714	0.0143694	0.00964265	0.0600984	1.03549	1.00969	1.06194
			Weighted median	20	0.0313975	0.0129783	0.0155532	0.00596008	0.056835	1.0319	1.00598	1.05848
			Simple mode	20	0.0359171	0.0206307	0.0978615	-0.00451911	0.0763534	1.03657	0.995491	1.07934
			Weighted mode	20	0.0296972	0.0105115	0.0108123	0.00909472	0.0502996	1.03014	1.00914	1.05159
GCST90001965	cDC	FSC-A on monocyte	MR Egger	19	0.030036	0.0139928	0.0465534	0.00261022	0.0574619	1.03049	1.00261	1.05914
			Weighted median	19	0.0387	0.0165845	0.0196218	0.00619435	0.0712057	1.03946	1.00621	1.0738
			Simple mode	19	0.0974438	0.0491107	0.0626986	0.00118685	0.193701	1.10235	1.00119	1.21373
			Weighted mode	19	0.0371072	0.0145609	0.0201666	0.0085678	0.0656466	1.0378	1.0086	1.06785
GCST90001995	Monocyte	CX3CR1 on monocyte	MR Egger	26	-0.0125317	0.0343878	0.718734	-0.0799318	0.0548684	0.987546	0.923179	1.0564
			Weighted median	26	-0.0227719	0.0245281	0.353201	-0.070847	0.0253032	0.977485	0.931604	1.02563
			Simple mode	26	-0.0297652	0.0463505	0.526604	-0.120612	0.0610818	0.970673	0.886378	1.06299
			Weighted mode	26	-0.0269729	0.0277496	0.340357	-0.0813621	0.0274164	0.973388	0.92186	1.0278
GCST90001997	Monocyte	CX3CR1 on CD14+ CD16- monocyte	MR Egger	27	-0.0570659	0.0288186	0.0587911	-0.11355	-0.000581418	0.944532	0.892659	0.999419
			Weighted median	27	-0.0208567	0.0223671	0.351093	-0.0646964	0.0229829	0.979359	0.937352	1.02325
			Simple mode	27	-0.0235929	0.0402995	0.563299	-0.10258	0.055394	0.976683	0.902506	1.05696
			Weighted mode	27	-0.0293934	0.0256219	0.261748	-0.0796123	0.0208256	0.971034	0.923474	1.02104
GCST90002000	Monocyte	PDL-1 on CD14- CD16-	MR Egger	28	-0.0367171	0.0196179	0.0725518	-0.0751682	0.0017339	0.963949	0.927587	1.00174
			Weighted median	28	-0.0419296	0.0219009	0.0555545	-0.0848554	0.000996191	0.958937	0.918645	1.001
			Simple mode	28	-0.0288448	0.0432379	0.510357	-0.113591	0.0559014	0.971567	0.892623	1.05749
			Weighted mode	28	-0.0272098	0.01861	0.155254	-0.0636853	0.00926571	0.973157	0.9383	1.00931
GCST90002001	Monocyte	CD64 on CD14- CD16-	MR Egger	16	0.104007	0.0510083	0.0607913	0.0040311	0.203984	1.10961	1.00404	1.22628
			Weighted median	16	0.0910294	0.0359575	0.0113548	0.0205527	0.161506	1.0953	1.02077	1.17528
			Simple mode	16	0.116752	0.0620476	0.0794356	-0.00486173	0.238365	1.12384	0.99515	1.26917
			Weighted mode	16	0.0987455	0.0498008	0.0660103	0.00113594	0.196355	1.10379	1.00114	1.21696
GCST90002019	Myeloid cell	CD14 on Mo MDSC	MR Egger	24	-0.029883	0.0140599	0.0450223	-0.0574404	-0.00232558	0.970559	0.944178	0.997677
			Weighted median	24	-0.0274149	0.0163596	0.0937841	-0.0594797	0.00464996	0.972958	0.942255	1.00466
			Simple mode	24	0.0113001	0.0296827	0.706922	-0.0468779	0.0694781	1.01136	0.954204	1.07195
			Weighted mode	24	-0.0222414	0.0141494	0.129629	-0.0499742	0.0054913	0.978004	0.951254	1.00551
GCST90002032	Treg	CD39 on CD39+ CD4+	MR Egger	20	0.0444189	0.0159591	0.0122679	0.013139	0.0756988	1.04542	1.01323	1.07864
			Weighted median	20	0.0375087	0.0123941	0.0024754	0.0132163	0.0618012	1.03822	1.0133	1.06375
			Simple mode	20	0.0236638	0.0292243	0.428122	-0.0336159	0.0809435	1.02395	0.966943	1.08431
			Weighted mode	20	0.0379673	0.0115567	0.00389214	0.0153161	0.0606184	1.0387	1.01543	1.06249
GCST90002061	Treg	CD4 on CD39+ CD4+	MR Egger	27	0.0359265	0.0290319	0.227405	-0.020976	0.092829	1.03658	0.979242	1.09727
			Weighted median	27	0.0419953	0.0228855	0.0665028	-0.00286023	0.0868509	1.04289	0.997144	1.09073
			Simple mode	27	-0.0179654	0.0461161	0.700028	-0.108353	0.0724221	0.982195	0.897311	1.07511
			Weighted mode	27	0.0596325	0.0252784	0.0261161	0.0100868	0.109178	1.06145	1.01014	1.11536
GCST90002068	Treg	CD4 on secreting Treg	MR Egger	28	-0.0182255	0.017818	0.315795	-0.0531488	0.0166979	0.98194	0.948239	1.01684
			Weighted median	28	-0.0239753	0.0165022	0.146264	-0.0563196	0.00836899	0.97631	0.945237	1.0084
			Simple mode	28	-0.0527888	0.027297	0.0636754	-0.106291	0.000713309	0.94858	0.899163	1.00071
			Weighted mode	28	-0.0340065	0.0169726	0.0552408	-0.0672728	-0.000740239	0.966565	0.93494	0.99926
GCST90002105	cDC	HLA DR on plasmacytoid DC	MR Egger	23	0.0327451	0.0144849	0.034525	0.00435478	0.0611354	1.03329	1.00436	1.06304
			Weighted median	23	0.0530591	0.0141361	0.000174422	0.0253523	0.0807659	1.05449	1.02568	1.08412
			Simple mode	23	0.0412493	0.0320767	0.211829	-0.0216211	0.10412	1.04211	0.978611	1.10973
			Weighted mode	23	0.048288	0.0160172	0.00637277	0.0168943	0.0796818	1.04947	1.01704	1.08294
GCST90002106	cDC	HLA DR on DC	MR Egger	19	0.0563082	0.0188037	0.00814936	0.0194528	0.0931635	1.05792	1.01964	1.09764
			Weighted median	19	0.056974	0.0154641	0.000229346	0.0266644	0.0872835	1.05863	1.02702	1.09121
			Simple mode	19	0.0191134	0.0308091	0.542783	-0.0412725	0.0794992	1.0193	0.959568	1.08274
			Weighted mode	19	0.0572529	0.0151139	0.00134661	0.0276298	0.0868761	1.05892	1.02802	1.09076
GCST90002121	Treg	CD8 on CD39+ CD8br	MR Egger	25	0.00781106	0.0364795	0.832339	-0.0636888	0.0793109	1.00784	0.938297	1.08254
			Weighted median	25	0.0526476	0.0245912	0.0322814	0.00444878	0.100846	1.05406	1.00446	1.10611
			Simple mode	25	0.05363	0.0400159	0.192725	-0.0248011	0.132061	1.05509	0.975504	1.14118
			Weighted mode	25	0.051968	0.0330422	0.128862	-0.0127946	0.116731	1.05334	0.987287	1.12382

[truncated: 62 more sheets: ST10, ST11, ST12, ST13, ST14, ST15, ST16, ST17, ST18, ST19, ST20, ST21, ST22, ST23, ST24, ST25, ST26, ST27, ST28, ST29 …]
